# Supplementary material for: Pheophorbide b ethyl ester from a chlorella vulgaris dietary supplement
Source: Acta Crystallogr Sect E Struct Rep Online. 2008 Sep 24;64(Pt 10):o1986. doi: 10.1107/S160053680802970X (PMC2959371; doi:10.1107/S160053680802970X)
Supplement: Supplementary file 1 [file e-64-o1986-sup1.cif]

##############################################################################
###                                                                        ###
###        Electronic paper (Acta Crystallographica Section E)             ###
###                                                                        ###
##############################################################################
#                                                                            #
# This CIF contains the data in a paper accepted for publication in Acta     #
# Crystallographica Section E. It conforms to the requirements of Notes      #
# for Authors for Section E, and has been peer reviewed under the auspices   #
# of the IUCr Commission on Journals.                                        #
#                                                                            #
# Full details of the Crystallographic Information File format               #
# are given in the paper "The Crystallographic Information File (CIF):       #
# a New Standard Archive File for Crystallography" by S. R. Hall, F. H.      #
# Allen and I. D. Brown [Acta Cryst. (1991), A47, 655-685].                  #
#                                                                            #
# The current version of the core CIF dictionary is obtainable from          #
# ftp://ftp.iucr.org/pub/cif_core.dic. The current version number is 2.4.    #
#                                                                            #
# Software is freely available for graphical display of the structure(s) in  #
# this CIF.  For information consult the CIF home page http://www.iucr.org/  #
# cif/home.html                                                              #
#                                                                            #
# This file may be used for bona fide research purposes within the           #
# scientific community so long as proper attribution is given to the journal # 
# article from which it was obtained.                                        #
#                                                                            #
##############################################################################
                                             
data_global
_audit_creation_method     SHELXL-97
_journal_date_recd_electronic     2008-09-10
_journal_date_accepted     2008-09-16
_journal_name_full     'Acta Crystallographica, Section E'
_journal_year     2008
_journal_volume     64
_journal_issue     10
_journal_page_first     o1986
_journal_page_last     o1986
_journal_paper_category     QO
_journal_coeditor_code     CV2447
_publ_contact_author
;
     Dr. Seik Weng Ng
     Department of Chemistry
     University of Malaya
     50603 Kuala Lumpur
     Malaysia
;
_publ_contact_author_email     seikweng@um.edu.my
_publ_contact_author_fax     '03 7967 4193'
_publ_contact_author_phone     '03 7967 6778'
_publ_section_title
;
Pheophorbide b ethyl ester from a <i>chlorella vulgaris</i> dietary supplement
;
loop_
    _publ_author_name
    _publ_author_address
    'Chee, Chin Fei'
;
Department of Chemistry
University of Malaya
50603 Kuala Lumpur
Malaysia
;
    'Rahman, Noorsaadah Abdul'
;
Department of Chemistry
University of Malaya
50603 Kuala Lumpur
 Malaysia
;
    'Zain, Sharifuddin M.'
;
Department of Chemistry
University of Malaya
50603 Kuala Lumpur
 Malaysia
;
    'Ng, Seik Weng'
;
Department of Chemistry
University of Malaya
50603 Kuala Lumpur
Malaysia
;
_publ_section_synopsis     .
data_I
_audit_creation_method     SHELXL-97
_chemical_name_systematic     ?
_chemical_name_common     'Pheophorbide b ethyl ester'
_chemical_formula_moiety     'C37 H38 N4 O6'
_chemical_formula_sum     'C37 H38 N4 O6'
_chemical_formula_weight     634.71
_chemical_melting_point     ?
_symmetry_cell_setting     Monoclinic
_symmetry_space_group_name_H-M     'P 21'
_symmetry_space_group_name_Hall     'P 2yb'
loop_
    _symmetry_equiv_pos_as_xyz
    'x, y, z'
    '-x, y+1/2, -z'
_cell_length_a     7.0222(2)
_cell_length_b     30.5501(7)
_cell_length_c     7.8539(2)
_cell_angle_alpha     90.00
_cell_angle_beta     112.300(2)
_cell_angle_gamma     90.00
_cell_volume     1558.87(7)
_cell_formula_units_Z     2
_cell_measurement_reflns_used     3714
_cell_measurement_theta_min     2.7
_cell_measurement_theta_max     28.4
_cell_measurement_temperature     100(2)
_exptl_crystal_description     Plate
_exptl_crystal_colour     Brown
_exptl_crystal_size_max     0.35
_exptl_crystal_size_mid     0.20
_exptl_crystal_size_min     0.01
_exptl_crystal_density_diffrn     1.352
_exptl_crystal_density_meas     ?
_exptl_crystal_density_method     'not measured'
_exptl_crystal_F_000     672
_exptl_absorpt_coefficient_mu     0.093
_exptl_absorpt_correction_type     None
_exptl_absorpt_process_details     ?
_exptl_absorpt_correction_T_min     ?
_exptl_absorpt_correction_T_max     ?
_diffrn_ambient_temperature     100(2)
_diffrn_radiation_type     MoK\a
_diffrn_radiation_wavelength     0.71073
_diffrn_radiation_source     'fine-focus sealed tube'
_diffrn_radiation_monochromator     graphite
_diffrn_measurement_device_type     'Bruker SMART APEX'
_diffrn_measurement_method     \w
_diffrn_detector_area_resol_mean     ?
_diffrn_reflns_number     14310
_diffrn_reflns_av_R_equivalents     0.0540
_diffrn_reflns_av_sigmaI/netI     0.0529
_diffrn_reflns_theta_min     1.33
_diffrn_reflns_theta_max     27.50
_diffrn_reflns_theta_full     27.50
_diffrn_measured_fraction_theta_max     0.998
_diffrn_measured_fraction_theta_full     0.998
_diffrn_reflns_limit_h_min     -9
_diffrn_reflns_limit_h_max     9
_diffrn_reflns_limit_k_min     -39
_diffrn_reflns_limit_k_max     39
_diffrn_reflns_limit_l_min     -9
_diffrn_reflns_limit_l_max     10
_diffrn_standards_number     0
_diffrn_standards_interval_count     0
_diffrn_standards_interval_time     0
_diffrn_standards_decay_%     0
_reflns_number_total     3633
_reflns_number_gt     3100
_reflns_threshold_expression     I>2\s(I)
_refine_ls_structure_factor_coef     Fsqd
_refine_ls_matrix_type     full
_refine_ls_R_factor_all     0.0776
_refine_ls_R_factor_gt     0.0635
_refine_ls_wR_factor_gt     0.1655
_refine_ls_wR_factor_ref     0.1774
_refine_ls_goodness_of_fit_ref     1.174
_refine_ls_restrained_S_all     1.173
_refine_ls_number_reflns     3633
_refine_ls_number_parameters     438
_refine_ls_number_restraints     3
_refine_ls_hydrogen_treatment     mixed
_refine_ls_weighting_scheme     calc
_refine_ls_weighting_details
          'calc w=1/[\s^2^(Fo^2^)+(0.0986P)^2^+0.882P] where P=(Fo^2^+2Fc^2^)/3'
_atom_sites_solution_hydrogens     geom
_atom_sites_solution_primary     direct
_atom_sites_solution_secondary     difmap
_refine_ls_shift/su_max     0.001
_refine_ls_shift/su_mean     0.001
_refine_diff_density_max     0.545
_refine_diff_density_min     -0.381
_refine_ls_extinction_method     none
_refine_ls_extinction_coef     ?
_refine_ls_abs_structure_details     ?
_refine_ls_abs_structure_Flack     .
loop_
    _atom_type_symbol
    _atom_type_description
    _atom_type_scat_dispersion_real
    _atom_type_scat_dispersion_imag
    _atom_type_scat_source
    'C' 'C' 0.0033 0.0000
                         'International Tables Vol C Tables 4.2.6.8 and 6.1.1.4'
    'H' 'H' 0.0000 0.0000
                         'International Tables Vol C Tables 4.2.6.8 and 6.1.1.4'
    'N' 'N' 0.0061 0.0000
                         'International Tables Vol C Tables 4.2.6.8 and 6.1.1.4'
    'O' 'O' 0.0106 0.0000
                         'International Tables Vol C Tables 4.2.6.8 and 6.1.1.4'
_computing_data_collection     'APEX2 (Bruker, 2007)'
_computing_cell_refinement     'SAINT (Bruker, 2007)'
_computing_data_reduction     'SAINT (Bruker, 2007)'
_computing_structure_solution     'SHELXS97 (Sheldrick, 2008)'
_computing_structure_refinement     'SHELXL97 (Sheldrick, 2008)'
_computing_molecular_graphics     'X-SEED (Barbour, 2001)'
_computing_publication_material     'publCIF (Westrip, 2008)'
loop_
    _atom_site_type_symbol
    _atom_site_label
    _atom_site_fract_x
    _atom_site_fract_y
    _atom_site_fract_z
    _atom_site_U_iso_or_equiv
    _atom_site_adp_type
    _atom_site_calc_flag
    _atom_site_refinement_flags
    _atom_site_occupancy
    _atom_site_disorder_assembly
    _atom_site_disorder_group
    O O1 0.4731(6) 0.50000(12) 0.2630(5) 0.0208(8) Uani d . 1 . .
    O O2 0.2600(6) 0.49420(13) 0.4146(6) 0.0291(9) Uani d . 1 . .
    O O3 -0.0879(6) 0.43359(11) 0.0419(5) 0.0197(8) Uani d . 1 . .
    O O4 -0.2243(5) 0.39650(12) 0.2153(5) 0.0194(7) Uani d . 1 . .
    O O5 -0.1704(5) 0.33907(12) -0.1938(4) 0.0185(7) Uani d . 1 . .
    O O6 0.2153(7) 0.07387(13) 0.9416(5) 0.0317(9) Uani d . 1 . .
    N N1 0.3166(7) 0.25068(14) 0.8896(6) 0.0151(8) Uani d D 1 . .
    H H1N 0.236(11) 0.251(3) 0.772(3) 0.06(3) Uiso d D 1 . .
    N N2 0.2567(6) 0.32123(13) 0.6242(5) 0.0144(8) Uani d . 1 . .
    N N3 0.0540(6) 0.25217(13) 0.3274(5) 0.0132(8) Uani d D 1 . .
    H H3N 0.101(8) 0.2426(19) 0.441(3) 0.019(15) Uiso d D 1 . .
    N N4 0.1148(6) 0.18688(13) 0.5768(5) 0.0145(8) Uani d . 1 . .
    C C1 0.3315(7) 0.21173(16) 0.9824(6) 0.0136(9) Uani d . 1 . .
    C C2 0.4415(7) 0.22289(17) 1.1778(6) 0.0147(9) Uani d . 1 . .
    C C3 0.4902(9) 0.19315(19) 1.3358(7) 0.0270(12) Uani d . 1 . .
    H H3 0.5425 0.2079 1.4508 0.032 Uiso calc R 1 . .
    C C4 0.4778(11) 0.1527(2) 1.3517(8) 0.0388(16) Uani d . 1 . .
    H H4A 0.4273 0.1348 1.2451 0.047 Uiso calc R 1 . .
    H H4B 0.5187 0.1399 1.4704 0.047 Uiso calc R 1 . .
    C C5 0.4844(7) 0.26621(16) 1.1902(6) 0.0149(9) Uani d . 1 . .
    C C6 0.6018(8) 0.29141(17) 1.3629(6) 0.0173(10) Uani d . 1 . .
    H H6A 0.7268 0.2753 1.4360 0.026 Uiso calc R 1 . .
    H H6B 0.5155 0.2952 1.4349 0.026 Uiso calc R 1 . .
    H H6C 0.6395 0.3202 1.3303 0.026 Uiso calc R 1 . .
    C C7 0.4064(7) 0.28444(16) 1.0051(6) 0.0135(9) Uani d . 1 . .
    C C8 0.4182(7) 0.32710(16) 0.9564(6) 0.0129(9) Uani d . 1 . .
    H H8 0.4804 0.3471 1.0545 0.016 Uiso calc R 1 . .
    C C9 0.3481(7) 0.34462(16) 0.7770(6) 0.0142(9) Uani d . 1 . .
    C C10 0.3693(7) 0.39297(15) 0.7423(6) 0.0132(9) Uani d . 1 . .
    H H10 0.5172 0.4018 0.8000 0.016 Uiso calc R 1 . .
    C C11 0.2387(9) 0.42253(16) 0.8135(7) 0.0200(10) Uani d . 1 . .
    H H11A 0.2931 0.4215 0.9482 0.030 Uiso calc R 1 . .
    H H11B 0.0959 0.4122 0.7647 0.030 Uiso calc R 1 . .
    H H11C 0.2439 0.4527 0.7729 0.030 Uiso calc R 1 . .
    C C12 0.2977(7) 0.39420(16) 0.5286(6) 0.0137(9) Uani d . 1 . .
    H H12 0.1865 0.4165 0.4753 0.016 Uiso calc R 1 . .
    C C13 0.4771(7) 0.40329(15) 0.4667(6) 0.0151(9) Uani d . 1 . .
    H H13A 0.5884 0.3820 0.5277 0.018 Uiso calc R 1 . .
    H H13B 0.4289 0.3983 0.3324 0.018 Uiso calc R 1 . .
    C C14 0.5668(8) 0.44977(16) 0.5091(7) 0.0187(10) Uani d . 1 . .
    H H14A 0.6030 0.4562 0.6413 0.022 Uiso calc R 1 . .
    H H14B 0.6944 0.4514 0.4839 0.022 Uiso calc R 1 . .
    C C15 0.4162(8) 0.48372(16) 0.3950(7) 0.0180(10) Uani d . 1 . .
    C C16 0.3316(9) 0.53099(19) 0.1365(7) 0.0243(11) Uani d . 1 . .
    H H16A 0.1884 0.5210 0.1061 0.029 Uiso calc R 1 . .
    H H16B 0.3571 0.5320 0.0209 0.029 Uiso calc R 1 . .
    C C17 0.3570(9) 0.5764(2) 0.2186(9) 0.0294(12) Uani d . 1 . .
    H H17A 0.2695 0.5970 0.1262 0.044 Uiso calc R 1 . .
    H H17B 0.5011 0.5855 0.2576 0.044 Uiso calc R 1 . .
    H H17C 0.3167 0.5762 0.3252 0.044 Uiso calc R 1 . .
    C C18 0.2128(7) 0.34861(15) 0.4764(6) 0.0137(9) Uani d . 1 . .
    C C19 0.1041(7) 0.33397(15) 0.3001(6) 0.0139(9) Uani d . 1 . .
    C C20 0.0327(7) 0.36154(15) 0.1264(6) 0.0131(9) Uani d . 1 . .
    H H20 0.1544 0.3737 0.1058 0.016 Uiso calc R 1 . .
    C C21 -0.1089(7) 0.39854(15) 0.1341(6) 0.0135(9) Uani d . 1 . .
    C C22 -0.2130(8) 0.47095(16) 0.0499(7) 0.0200(10) Uani d . 1 . .
    H H22A -0.1934 0.4948 -0.0251 0.030 Uiso calc R 1 . .
    H H22B -0.1714 0.4807 0.1777 0.030 Uiso calc R 1 . .
    H H22C -0.3583 0.4624 0.0024 0.030 Uiso calc R 1 . .
    C C23 -0.0867(7) 0.32839(16) -0.0327(7) 0.0158(9) Uani d . 1 . .
    C C24 -0.0692(7) 0.28555(15) 0.0547(6) 0.0128(9) Uani d . 1 . .
    C C25 0.0404(7) 0.29118(16) 0.2478(7) 0.0147(9) Uani d . 1 . .
    C C26 -0.1222(7) 0.24197(16) 0.0190(6) 0.0139(9) Uani d . 1 . .
    C C27 -0.2368(8) 0.22101(17) -0.1630(7) 0.0191(10) Uani d . 1 . .
    H H27A -0.3305 0.2424 -0.2461 0.029 Uiso calc R 1 . .
    H H27B -0.3163 0.1961 -0.1465 0.029 Uiso calc R 1 . .
    H H27C -0.1389 0.2107 -0.2158 0.029 Uiso calc R 1 . .
    C C28 -0.0448(7) 0.22063(16) 0.1955(6) 0.0145(9) Uani d . 1 . .
    C C29 -0.0575(7) 0.17779(16) 0.2429(7) 0.0143(9) Uani d . 1 . .
    H H29 -0.1221 0.1577 0.1458 0.017 Uiso calc R 1 . .
    C C30 0.0173(7) 0.16128(16) 0.4234(7) 0.0157(9) Uani d . 1 . .
    C C31 0.0040(7) 0.11672(16) 0.4739(7) 0.0180(10) Uani d . 1 . .
    C C32 -0.0871(8) 0.07875(17) 0.3481(7) 0.0217(10) Uani d . 1 . .
    H H32A -0.1830 0.0899 0.2278 0.026 Uiso calc R 1 . .
    H H32B -0.1672 0.0605 0.4011 0.026 Uiso calc R 1 . .
    C C33 0.0764(9) 0.0507(2) 0.3185(9) 0.0298(12) Uani d . 1 . .
    H H33A 0.0127 0.0240 0.2519 0.045 Uiso calc R 1 . .
    H H33B 0.1821 0.0428 0.4380 0.045 Uiso calc R 1 . .
    H H33C 0.1397 0.0671 0.2465 0.045 Uiso calc R 1 . .
    C C34 0.0948(8) 0.11562(17) 0.6626(7) 0.0207(11) Uani d . 1 . .
    C C35 0.1192(9) 0.07653(17) 0.7743(7) 0.0216(10) Uani d . 1 . .
    H H35 0.0550 0.0506 0.7124 0.026 Uiso calc R 1 . .
    C C36 0.1628(8) 0.15993(17) 0.7220(7) 0.0177(10) Uani d . 1 . .
    C C37 0.2647(8) 0.17179(16) 0.9098(7) 0.0194(10) Uani d . 1 . .
    H H37 0.2893 0.1486 0.9960 0.023 Uiso calc R 1 . .
loop_
    _atom_site_aniso_label
    _atom_site_aniso_U_11
    _atom_site_aniso_U_22
    _atom_site_aniso_U_33
    _atom_site_aniso_U_12
    _atom_site_aniso_U_13
    _atom_site_aniso_U_23
    O1 0.0238(18) 0.0243(19) 0.0161(17) 0.0037(15) 0.0096(14) 0.0056(14)
    O2 0.027(2) 0.025(2) 0.041(2) 0.0052(16) 0.0194(18) 0.0084(17)
    O3 0.0251(19) 0.0137(17) 0.0232(19) 0.0047(14) 0.0125(15) 0.0038(14)
    O4 0.0182(16) 0.0191(18) 0.0251(18) 0.0012(14) 0.0130(14) 0.0029(14)
    O5 0.0202(17) 0.0240(19) 0.0094(16) 0.0010(14) 0.0034(13) 0.0023(13)
    O6 0.052(3) 0.021(2) 0.023(2) -0.0026(18) 0.0138(18) 0.0042(16)
    N1 0.0177(19) 0.0155(19) 0.0128(19) 0.0002(15) 0.0068(16) 0.0017(15)
    N2 0.017(2) 0.012(2) 0.014(2) -0.0004(15) 0.0055(16) 0.0021(15)
    N3 0.0161(19) 0.0112(19) 0.0125(19) 0.0002(15) 0.0058(16) 0.0006(15)
    N4 0.0158(19) 0.016(2) 0.0136(19) -0.0003(15) 0.0080(16) 0.0009(15)
    C1 0.014(2) 0.018(2) 0.012(2) 0.0036(18) 0.0081(17) 0.0018(17)
    C2 0.014(2) 0.021(2) 0.012(2) 0.0024(18) 0.0078(18) 0.0013(18)
    C3 0.041(3) 0.024(3) 0.012(2) 0.000(2) 0.006(2) 0.002(2)
    C4 0.053(4) 0.032(3) 0.018(3) -0.008(3) -0.002(3) 0.006(2)
    C5 0.015(2) 0.020(2) 0.010(2) 0.0031(18) 0.0055(18) 0.0038(17)
    C6 0.016(2) 0.026(3) 0.010(2) 0.0034(19) 0.0058(18) -0.0005(18)
    C7 0.011(2) 0.016(2) 0.014(2) 0.0004(17) 0.0057(17) -0.0003(17)
    C8 0.011(2) 0.018(2) 0.009(2) -0.0013(17) 0.0034(16) 0.0002(17)
    C9 0.013(2) 0.018(2) 0.011(2) 0.0022(18) 0.0044(17) 0.0031(17)
    C10 0.017(2) 0.013(2) 0.009(2) -0.0014(18) 0.0048(17) -0.0019(17)
    C11 0.032(3) 0.014(2) 0.018(2) 0.002(2) 0.014(2) 0.0001(18)
    C12 0.016(2) 0.013(2) 0.014(2) 0.0024(17) 0.0089(17) 0.0027(17)
    C13 0.017(2) 0.015(2) 0.016(2) 0.0011(18) 0.0088(18) 0.0022(17)
    C14 0.023(3) 0.018(2) 0.013(2) -0.0040(19) 0.0049(19) 0.0009(18)
    C15 0.018(2) 0.015(2) 0.023(2) -0.0048(18) 0.0096(19) -0.0008(19)
    C16 0.024(3) 0.027(3) 0.020(3) 0.007(2) 0.007(2) 0.007(2)
    C17 0.027(3) 0.026(3) 0.037(3) 0.004(2) 0.015(2) 0.003(2)
    C18 0.014(2) 0.014(2) 0.014(2) 0.0047(17) 0.0060(18) 0.0012(17)
    C19 0.015(2) 0.015(2) 0.013(2) 0.0012(17) 0.0065(17) 0.0039(17)
    C20 0.015(2) 0.015(2) 0.010(2) 0.0020(18) 0.0054(17) 0.0009(16)
    C21 0.016(2) 0.009(2) 0.016(2) -0.0018(17) 0.0053(17) -0.0015(17)
    C22 0.022(2) 0.010(2) 0.028(3) 0.0020(18) 0.010(2) -0.0006(19)
    C23 0.014(2) 0.018(2) 0.016(2) 0.0022(18) 0.0062(18) -0.0001(18)
    C24 0.009(2) 0.019(2) 0.012(2) 0.0030(17) 0.0056(17) 0.0004(17)
    C25 0.009(2) 0.021(2) 0.015(2) 0.0041(18) 0.0054(17) 0.0026(18)
    C26 0.011(2) 0.019(2) 0.013(2) 0.0066(18) 0.0072(18) 0.0017(18)
    C27 0.019(2) 0.021(3) 0.016(2) -0.002(2) 0.0052(19) -0.0046(19)
    C28 0.009(2) 0.019(2) 0.015(2) 0.0037(17) 0.0051(17) -0.0012(18)
    C29 0.013(2) 0.013(2) 0.018(2) -0.0019(17) 0.0075(18) -0.0042(18)
    C30 0.014(2) 0.014(2) 0.022(2) -0.0014(17) 0.0100(19) -0.0038(18)
    C31 0.012(2) 0.019(2) 0.024(3) -0.0003(18) 0.0080(19) 0.001(2)
    C32 0.021(2) 0.018(3) 0.022(3) -0.001(2) 0.004(2) 0.000(2)
    C33 0.032(3) 0.026(3) 0.031(3) 0.002(2) 0.011(2) -0.007(2)
    C34 0.027(3) 0.017(3) 0.021(2) 0.000(2) 0.011(2) 0.0016(19)
    C35 0.033(3) 0.014(2) 0.022(2) -0.005(2) 0.015(2) 0.0004(19)
    C36 0.016(2) 0.016(2) 0.023(2) 0.0008(18) 0.0107(19) -0.0003(19)
    C37 0.030(3) 0.012(2) 0.018(2) 0.003(2) 0.011(2) 0.0032(18)
loop_
    _geom_bond_atom_site_label_1
    _geom_bond_atom_site_label_2
    _geom_bond_site_symmetry_2
    _geom_bond_distance
    _geom_bond_publ_flag
    O1 C15 . 1.340(6) ?
    O1 C16 . 1.456(6) ?
    O2 C15 . 1.207(6) ?
    O3 C21 . 1.332(6) ?
    O3 C22 . 1.456(6) ?
    O4 C21 . 1.208(6) ?
    O5 C23 . 1.220(6) ?
    O6 C35 . 1.231(7) ?
    N1 C7 . 1.360(6) ?
    N1 C1 . 1.379(6) ?
    N1 H1N . 0.88(3) ?
    N2 C9 . 1.333(6) ?
    N2 C18 . 1.368(6) ?
    N3 C25 . 1.332(6) ?
    N3 C28 . 1.392(6) ?
    N3 H3N . 0.88(3) ?
    N4 C36 . 1.342(6) ?
    N4 C30 . 1.380(6) ?
    C1 C37 . 1.353(7) ?
    C1 C2 . 1.472(6) ?
    C2 C5 . 1.352(7) ?
    C2 C3 . 1.470(7) ?
    C3 C4 . 1.248(9) ?
    C3 H3 . 0.9500 ?
    C4 H4A . 0.9500 ?
    C4 H4B . 0.9500 ?
    C5 C7 . 1.456(6) ?
    C5 C6 . 1.505(7) ?
    C6 H6A . 0.9800 ?
    C6 H6B . 0.9800 ?
    C6 H6C . 0.9800 ?
    C7 C8 . 1.370(7) ?
    C8 C9 . 1.410(6) ?
    C8 H8 . 0.9500 ?
    C9 C10 . 1.519(7) ?
    C10 C11 . 1.535(7) ?
    C10 C12 . 1.559(6) ?
    C10 H10 . 1.0000 ?
    C11 H11A . 0.9800 ?
    C11 H11B . 0.9800 ?
    C11 H11C . 0.9800 ?
    C12 C18 . 1.509(7) ?
    C12 C13 . 1.538(6) ?
    C12 H12 . 1.0000 ?
    C13 C14 . 1.538(7) ?
    C13 H13A . 0.9900 ?
    C13 H13B . 0.9900 ?
    C14 C15 . 1.509(7) ?
    C14 H14A . 0.9900 ?
    C14 H14B . 0.9900 ?
    C16 C17 . 1.511(8) ?
    C16 H16A . 0.9900 ?
    C16 H16B . 0.9900 ?
    C17 H17A . 0.9800 ?
    C17 H17B . 0.9800 ?
    C17 H17C . 0.9800 ?
    C18 C19 . 1.378(6) ?
    C19 C25 . 1.392(7) ?
    C19 C20 . 1.518(6) ?
    C20 C21 . 1.522(6) ?
    C20 C23 . 1.579(6) ?
    C20 H20 . 1.0000 ?
    C22 H22A . 0.9800 ?
    C22 H22B . 0.9800 ?
    C22 H22C . 0.9800 ?
    C23 C24 . 1.461(7) ?
    C24 C26 . 1.382(7) ?
    C24 C25 . 1.427(6) ?
    C26 C28 . 1.439(6) ?
    C26 C27 . 1.493(7) ?
    C27 H27A . 0.9800 ?
    C27 H27B . 0.9800 ?
    C27 H27C . 0.9800 ?
    C28 C29 . 1.373(7) ?
    C29 C30 . 1.405(7) ?
    C29 H29 . 0.9500 ?
    C30 C31 . 1.431(7) ?
    C31 C34 . 1.373(7) ?
    C31 C32 . 1.500(7) ?
    C32 C33 . 1.520(8) ?
    C32 H32A . 0.9900 ?
    C32 H32B . 0.9900 ?
    C33 H33A . 0.9800 ?
    C33 H33B . 0.9800 ?
    C33 H33C . 0.9800 ?
    C34 C36 . 1.452(7) ?
    C34 C35 . 1.453(7) ?
    C35 H35 . 0.9500 ?
    C36 C37 . 1.420(7) ?
    C37 H37 . 0.9500 ?
loop_
    _geom_angle_atom_site_label_1
    _geom_angle_atom_site_label_2
    _geom_angle_atom_site_label_3
    _geom_angle_site_symmetry_1
    _geom_angle_site_symmetry_3
    _geom_angle
    _geom_angle_publ_flag
    C15 O1 C16 . . 116.3(4) ?
    C21 O3 C22 . . 114.4(4) ?
    C7 N1 C1 . . 112.2(4) ?
    C7 N1 H1N . . 131(6) ?
    C1 N1 H1N . . 116(6) ?
    C9 N2 C18 . . 108.2(4) ?
    C25 N3 C28 . . 110.1(4) ?
    C25 N3 H3N . . 135(4) ?
    C28 N3 H3N . . 115(4) ?
    C36 N4 C30 . . 106.0(4) ?
    C37 C1 N1 . . 127.6(4) ?
    C37 C1 C2 . . 127.5(4) ?
    N1 C1 C2 . . 104.8(4) ?
    C5 C2 C3 . . 124.8(5) ?
    C5 C2 C1 . . 108.4(4) ?
    C3 C2 C1 . . 126.8(5) ?
    C4 C3 C2 . . 133.9(5) ?
    C4 C3 H3 . . 113.0 ?
    C2 C3 H3 . . 113.0 ?
    C3 C4 H4A . . 120.0 ?
    C3 C4 H4B . . 120.0 ?
    H4A C4 H4B . . 120.0 ?
    C2 C5 C7 . . 108.3(4) ?
    C2 C5 C6 . . 126.6(4) ?
    C7 C5 C6 . . 125.1(4) ?
    C5 C6 H6A . . 109.5 ?
    C5 C6 H6B . . 109.5 ?
    H6A C6 H6B . . 109.5 ?
    C5 C6 H6C . . 109.5 ?
    H6A C6 H6C . . 109.5 ?
    H6B C6 H6C . . 109.5 ?
    N1 C7 C8 . . 126.7(4) ?
    N1 C7 C5 . . 106.2(4) ?
    C8 C7 C5 . . 127.1(4) ?
    C7 C8 C9 . . 127.2(4) ?
    C7 C8 H8 . . 116.4 ?
    C9 C8 H8 . . 116.4 ?
    N2 C9 C8 . . 124.2(4) ?
    N2 C9 C10 . . 114.0(4) ?
    C8 C9 C10 . . 121.8(4) ?
    C9 C10 C11 . . 113.2(4) ?
    C9 C10 C12 . . 101.7(4) ?
    C11 C10 C12 . . 112.6(4) ?
    C9 C10 H10 . . 109.7 ?
    C11 C10 H10 . . 109.7 ?
    C12 C10 H10 . . 109.7 ?
    C10 C11 H11A . . 109.5 ?
    C10 C11 H11B . . 109.5 ?
    H11A C11 H11B . . 109.5 ?
    C10 C11 H11C . . 109.5 ?
    H11A C11 H11C . . 109.5 ?
    H11B C11 H11C . . 109.5 ?
    C18 C12 C13 . . 111.6(4) ?
    C18 C12 C10 . . 101.7(4) ?
    C13 C12 C10 . . 112.1(4) ?
    C18 C12 H12 . . 110.4 ?
    C13 C12 H12 . . 110.4 ?
    C10 C12 H12 . . 110.4 ?
    C14 C13 C12 . . 114.6(4) ?
    C14 C13 H13A . . 108.6 ?
    C12 C13 H13A . . 108.6 ?
    C14 C13 H13B . . 108.6 ?
    C12 C13 H13B . . 108.6 ?
    H13A C13 H13B . . 107.6 ?
    C15 C14 C13 . . 111.7(4) ?
    C15 C14 H14A . . 109.3 ?
    C13 C14 H14A . . 109.3 ?
    C15 C14 H14B . . 109.3 ?
    C13 C14 H14B . . 109.3 ?
    H14A C14 H14B . . 107.9 ?
    O2 C15 O1 . . 123.5(5) ?
    O2 C15 C14 . . 124.9(5) ?
    O1 C15 C14 . . 111.5(4) ?
    O1 C16 C17 . . 111.5(5) ?
    O1 C16 H16A . . 109.3 ?
    C17 C16 H16A . . 109.3 ?
    O1 C16 H16B . . 109.3 ?
    C17 C16 H16B . . 109.3 ?
    H16A C16 H16B . . 108.0 ?
    C16 C17 H17A . . 109.5 ?
    C16 C17 H17B . . 109.5 ?
    H17A C17 H17B . . 109.5 ?
    C16 C17 H17C . . 109.5 ?
    H17A C17 H17C . . 109.5 ?
    H17B C17 H17C . . 109.5 ?
    N2 C18 C19 . . 121.0(4) ?
    N2 C18 C12 . . 113.3(4) ?
    C19 C18 C12 . . 125.7(4) ?
    C18 C19 C25 . . 126.5(4) ?
    C18 C19 C20 . . 126.3(4) ?
    C25 C19 C20 . . 107.2(4) ?
    C19 C20 C21 . . 112.0(4) ?
    C19 C20 C23 . . 104.5(4) ?
    C21 C20 C23 . . 110.4(4) ?
    C19 C20 H20 . . 109.9 ?
    C21 C20 H20 . . 109.9 ?
    C23 C20 H20 . . 109.9 ?
    O4 C21 O3 . . 124.3(4) ?
    O4 C21 C20 . . 124.2(4) ?
    O3 C21 C20 . . 111.5(4) ?
    O3 C22 H22A . . 109.5 ?
    O3 C22 H22B . . 109.5 ?
    H22A C22 H22B . . 109.5 ?
    O3 C22 H22C . . 109.5 ?
    H22A C22 H22C . . 109.5 ?
    H22B C22 H22C . . 109.5 ?
    O5 C23 C24 . . 130.4(5) ?
    O5 C23 C20 . . 123.4(4) ?
    C24 C23 C20 . . 106.1(4) ?
    C26 C24 C25 . . 109.1(4) ?
    C26 C24 C23 . . 143.1(4) ?
    C25 C24 C23 . . 107.8(4) ?
    N3 C25 C19 . . 138.0(5) ?
    N3 C25 C24 . . 107.7(4) ?
    C19 C25 C24 . . 114.2(4) ?
    C24 C26 C28 . . 105.5(4) ?
    C24 C26 C27 . . 127.8(4) ?
    C28 C26 C27 . . 126.7(4) ?
    C26 C27 H27A . . 109.5 ?
    C26 C27 H27B . . 109.5 ?
    H27A C27 H27B . . 109.5 ?
    C26 C27 H27C . . 109.5 ?
    H27A C27 H27C . . 109.5 ?
    H27B C27 H27C . . 109.5 ?
    C29 C28 N3 . . 121.6(4) ?
    C29 C28 C26 . . 130.8(4) ?
    N3 C28 C26 . . 107.6(4) ?
    C28 C29 C30 . . 125.3(4) ?
    C28 C29 H29 . . 117.3 ?
    C30 C29 H29 . . 117.3 ?
    N4 C30 C29 . . 123.3(4) ?
    N4 C30 C31 . . 111.1(4) ?
    C29 C30 C31 . . 125.6(4) ?
    C34 C31 C30 . . 105.7(4) ?
    C34 C31 C32 . . 126.8(5) ?
    C30 C31 C32 . . 127.5(5) ?
    C31 C32 C33 . . 112.3(4) ?
    C31 C32 H32A . . 109.1 ?
    C33 C32 H32A . . 109.1 ?
    C31 C32 H32B . . 109.1 ?
    C33 C32 H32B . . 109.1 ?
    H32A C32 H32B . . 107.9 ?
    C32 C33 H33A . . 109.5 ?
    C32 C33 H33B . . 109.5 ?
    H33A C33 H33B . . 109.5 ?
    C32 C33 H33C . . 109.5 ?
    H33A C33 H33C . . 109.5 ?
    H33B C33 H33C . . 109.5 ?
    C31 C34 C36 . . 106.6(4) ?
    C31 C34 C35 . . 124.9(5) ?
    C36 C34 C35 . . 128.5(5) ?
    O6 C35 C34 . . 126.2(5) ?
    O6 C35 H35 . . 116.9 ?
    C34 C35 H35 . . 116.9 ?
    N4 C36 C37 . . 126.2(5) ?
    N4 C36 C34 . . 110.6(4) ?
    C37 C36 C34 . . 123.1(5) ?
    C1 C37 C36 . . 128.7(5) ?
    C1 C37 H37 . . 115.7 ?
    C36 C37 H37 . . 115.7 ?
loop_
    _geom_torsion_atom_site_label_1
    _geom_torsion_atom_site_label_2
    _geom_torsion_atom_site_label_3
    _geom_torsion_atom_site_label_4
    _geom_torsion_site_symmetry_1
    _geom_torsion_site_symmetry_2
    _geom_torsion_site_symmetry_3
    _geom_torsion_site_symmetry_4
    _geom_torsion
    _geom_torsion_publ_flag
    C7 N1 C1 C37 . . . . -177.9(5) ?
    C7 N1 C1 C2 . . . . 0.6(5) ?
    C37 C1 C2 C5 . . . . 178.4(5) ?
    N1 C1 C2 C5 . . . . 0.0(5) ?
    C37 C1 C2 C3 . . . . -4.1(8) ?
    N1 C1 C2 C3 . . . . 177.5(5) ?
    C5 C2 C3 C4 . . . . -173.5(7) ?
    C1 C2 C3 C4 . . . . 9.4(11) ?
    C3 C2 C5 C7 . . . . -178.1(4) ?
    C1 C2 C5 C7 . . . . -0.5(5) ?
    C3 C2 C5 C6 . . . . 4.8(8) ?
    C1 C2 C5 C6 . . . . -177.7(4) ?
    C1 N1 C7 C8 . . . . 179.9(4) ?
    C1 N1 C7 C5 . . . . -0.9(5) ?
    C2 C5 C7 N1 . . . . 0.9(5) ?
    C6 C5 C7 N1 . . . . 178.1(4) ?
    C2 C5 C7 C8 . . . . -179.9(4) ?
    C6 C5 C7 C8 . . . . -2.7(8) ?
    N1 C7 C8 C9 . . . . -3.0(8) ?
    C5 C7 C8 C9 . . . . 178.0(4) ?
    C18 N2 C9 C8 . . . . -179.1(4) ?
    C18 N2 C9 C10 . . . . 1.7(5) ?
    C7 C8 C9 N2 . . . . 0.3(8) ?
    C7 C8 C9 C10 . . . . 179.4(4) ?
    N2 C9 C10 C11 . . . . 113.3(4) ?
    C8 C9 C10 C11 . . . . -65.9(6) ?
    N2 C9 C10 C12 . . . . -7.8(5) ?
    C8 C9 C10 C12 . . . . 173.0(4) ?
    C9 C10 C12 C18 . . . . 9.8(4) ?
    C11 C10 C12 C18 . . . . -111.7(4) ?
    C9 C10 C12 C13 . . . . -109.5(4) ?
    C11 C10 C12 C13 . . . . 129.0(4) ?
    C18 C12 C13 C14 . . . . 177.9(4) ?
    C10 C12 C13 C14 . . . . -68.7(5) ?
    C12 C13 C14 C15 . . . . -68.1(5) ?
    C16 O1 C15 O2 . . . . -1.7(7) ?
    C16 O1 C15 C14 . . . . 176.1(4) ?
    C13 C14 C15 O2 . . . . 70.4(7) ?
    C13 C14 C15 O1 . . . . -107.3(5) ?
    C15 O1 C16 C17 . . . . 81.0(6) ?
    C9 N2 C18 C19 . . . . -175.3(4) ?
    C9 N2 C18 C12 . . . . 5.7(5) ?
    C13 C12 C18 N2 . . . . 109.5(4) ?
    C10 C12 C18 N2 . . . . -10.2(5) ?
    C13 C12 C18 C19 . . . . -69.4(6) ?
    C10 C12 C18 C19 . . . . 170.9(4) ?
    N2 C18 C19 C25 . . . . -5.0(7) ?
    C12 C18 C19 C25 . . . . 173.9(4) ?
    N2 C18 C19 C20 . . . . 175.5(4) ?
    C12 C18 C19 C20 . . . . -5.6(7) ?
    C18 C19 C20 C21 . . . . -59.4(6) ?
    C25 C19 C20 C21 . . . . 121.0(4) ?
    C18 C19 C20 C23 . . . . -178.9(4) ?
    C25 C19 C20 C23 . . . . 1.5(5) ?
    C22 O3 C21 O4 . . . . 1.7(7) ?
    C22 O3 C21 C20 . . . . -177.6(4) ?
    C19 C20 C21 O4 . . . . -31.4(6) ?
    C23 C20 C21 O4 . . . . 84.6(5) ?
    C19 C20 C21 O3 . . . . 147.9(4) ?
    C23 C20 C21 O3 . . . . -96.1(4) ?
    C19 C20 C23 O5 . . . . 178.5(4) ?
    C21 C20 C23 O5 . . . . 58.0(6) ?
    C19 C20 C23 C24 . . . . -2.4(4) ?
    C21 C20 C23 C24 . . . . -122.9(4) ?
    O5 C23 C24 C26 . . . . 0.1(10) ?
    C20 C23 C24 C26 . . . . -178.9(6) ?
    O5 C23 C24 C25 . . . . -178.6(5) ?
    C20 C23 C24 C25 . . . . 2.3(5) ?
    C28 N3 C25 C19 . . . . -179.8(5) ?
    C28 N3 C25 C24 . . . . -0.9(5) ?
    C18 C19 C25 N3 . . . . -0.8(9) ?
    C20 C19 C25 N3 . . . . 178.8(5) ?
    C18 C19 C25 C24 . . . . -179.7(4) ?
    C20 C19 C25 C24 . . . . -0.1(5) ?
    C26 C24 C25 N3 . . . . 0.1(5) ?
    C23 C24 C25 N3 . . . . 179.3(4) ?
    C26 C24 C25 C19 . . . . 179.3(4) ?
    C23 C24 C25 C19 . . . . -1.5(5) ?
    C25 C24 C26 C28 . . . . 0.7(5) ?
    C23 C24 C26 C28 . . . . -178.1(6) ?
    C25 C24 C26 C27 . . . . -179.8(4) ?
    C23 C24 C26 C27 . . . . 1.5(9) ?
    C25 N3 C28 C29 . . . . -178.2(4) ?
    C25 N3 C28 C26 . . . . 1.3(5) ?
    C24 C26 C28 C29 . . . . 178.3(5) ?
    C27 C26 C28 C29 . . . . -1.3(8) ?
    C24 C26 C28 N3 . . . . -1.2(5) ?
    C27 C26 C28 N3 . . . . 179.2(4) ?
    N3 C28 C29 C30 . . . . 2.5(7) ?
    C26 C28 C29 C30 . . . . -176.9(4) ?
    C36 N4 C30 C29 . . . . 179.8(4) ?
    C36 N4 C30 C31 . . . . -0.2(5) ?
    C28 C29 C30 N4 . . . . -0.2(7) ?
    C28 C29 C30 C31 . . . . 179.8(5) ?
    N4 C30 C31 C34 . . . . 0.4(6) ?
    C29 C30 C31 C34 . . . . -179.6(5) ?
    N4 C30 C31 C32 . . . . -178.9(5) ?
    C29 C30 C31 C32 . . . . 1.1(8) ?
    C34 C31 C32 C33 . . . . -78.8(7) ?
    C30 C31 C32 C33 . . . . 100.3(6) ?
    C30 C31 C34 C36 . . . . -0.4(5) ?
    C32 C31 C34 C36 . . . . 178.8(5) ?
    C30 C31 C34 C35 . . . . -178.9(5) ?
    C32 C31 C34 C35 . . . . 0.3(9) ?
    C31 C34 C35 O6 . . . . 173.3(6) ?
    C36 C34 C35 O6 . . . . -4.9(9) ?
    C30 N4 C36 C37 . . . . -179.8(5) ?
    C30 N4 C36 C34 . . . . -0.1(5) ?
    C31 C34 C36 N4 . . . . 0.3(6) ?
    C35 C34 C36 N4 . . . . 178.8(5) ?
    C31 C34 C36 C37 . . . . -180.0(5) ?
    C35 C34 C36 C37 . . . . -1.5(8) ?
    N1 C1 C37 C36 . . . . -0.3(9) ?
    C2 C1 C37 C36 . . . . -178.4(5) ?
    N4 C36 C37 C1 . . . . 1.1(9) ?
    C34 C36 C37 C1 . . . . -178.6(5) ?
loop_
    _geom_hbond_atom_site_label_D
    _geom_hbond_atom_site_label_H
    _geom_hbond_atom_site_label_A
    _geom_hbond_site_symmetry_A
    _geom_hbond_distance_DH
    _geom_hbond_distance_HA
    _geom_hbond_distance_DA
    _geom_hbond_angle_DHA
    _geom_hbond_publ_flag
    N1 H1N N2 . 0.88(3) 2.48(9) 2.915(6) 111(7) yes
    N1 H1N N4 . 0.88(3) 2.42(8) 3.033(6) 127(8) yes
    N3 H3N N4 . 0.88(3) 1.99(4) 2.713(5) 139(5) yes
