# Supplementary material for: Pheophorbide b ethyl ester from a chlorella vulgaris dietary supplement
Source: Acta Crystallogr Sect E Struct Rep Online. 2008 Sep 24;64(Pt 10):o1986. doi: 10.1107/S160053680802970X (PMC2959371; doi:10.1107/S160053680802970X)
Supplement: Supplementary file 2 [file e-64-o1986-Isup2.hkl]

# 
# h,k,l, Fc-squared, Fo-squared, sigma(Fo-squared) and status flag 
# 
data_I
_shelx_title '  P21' 
_shelx_refln_list_code          4 
_shelx_F_calc_maximum      193.97 
_exptl_crystal_F_000       672.00 
_reflns_d_resolution_high  0.7696 
 
loop_ 
 _symmetry_equiv_pos_as_xyz 
 'x, y, z' 
 '-x, y+1/2, -z' 
 
_cell_length_a     7.0222 
_cell_length_b    30.5501 
_cell_length_c     7.8539 
_cell_angle_alpha  90.000 
_cell_angle_beta  112.300 
_cell_angle_gamma  90.000 
 
_shelx_F_squared_multiplier     1.000 
 
loop_ 
 _refln_index_h 
 _refln_index_k 
 _refln_index_l 
 _refln_F_squared_calc 
 _refln_F_squared_meas 
 _refln_F_squared_sigma 
 _refln_observed_status 
   1   0   0     1478.58     1505.66     67.41 o 
   2   0   0      710.38     1003.44     25.17 o 
   3   0   0      170.38      168.56      6.87 o 
   4   0   0       56.44       61.59      5.31 o 
   5   0   0      229.79      246.71     16.97 o 
   6   0   0      353.66      309.48     20.14 o 
   7   0   0      195.94      236.56     19.44 o 
   8   0   0        0.02       -2.64     15.84 o 
   1   1   0     3162.65     3005.67     79.12 o 
   2   1   0     7530.20     7329.60    112.42 o 
   3   1   0      164.43      174.75      4.96 o 
   4   1   0      101.24      122.59      5.41 o 
   5   1   0       91.56      110.67      5.54 o 
   6   1   0       72.00      126.29     10.60 o 
   7   1   0      125.27      134.19     12.05 o 
   8   1   0       18.33       12.14     11.44 o 
   0   2   0     6066.37        0.01      0.24 o 
   1   2   0     1928.34     2036.32     57.26 o 
   2   2   0     2343.10     2273.72     42.24 o 
   3   2   0      305.30      309.88      7.95 o 
   4   2   0       33.55       35.47      4.56 o 
   5   2   0      105.19      105.84      6.29 o 
   6   2   0      202.06      224.46     15.35 o 
   7   2   0       41.28       46.63     10.75 o 
   8   2   0       20.52       10.50     11.47 o 
   1   3   0      176.14      184.91      8.21 o 
   2   3   0      675.53      694.07     28.89 o 
   3   3   0      193.04      208.09      8.96 o 
   4   3   0      114.86      123.13      5.58 o 
   5   3   0       92.64       97.26      5.47 o 
   6   3   0      317.09      300.70     14.22 o 
   7   3   0       32.41       33.80     10.46 o 
   8   3   0       29.94       32.71     11.86 o 
   0   4   0       62.16       63.32      2.58 o 
   1   4   0     3244.41     3116.49     56.53 o 
   2   4   0      155.38      167.55      8.23 o 
   3   4   0      272.86      266.59     11.74 o 
   4   4   0      531.25      468.23     10.97 o 
   5   4   0      110.56      122.10     10.34 o 
   6   4   0       66.91       99.72     14.02 o 
   7   4   0       36.15       65.93     10.89 o 
   8   4   0       97.88       92.85     12.71 o 
   1   5   0     2030.85     1877.88     38.17 o 
   2   5   0      581.46      565.61     12.20 o 
   3   5   0      114.68      117.58      9.23 o 
   4   5   0       34.96       42.22      6.22 o 
   5   5   0      499.92      432.82     10.24 o 
   6   5   0        8.15       52.67     10.99 o 
   7   5   0      105.72      158.71     17.67 o 
   8   5   0       17.78       24.26     11.65 o 
   0   6   0     1096.21      975.89     22.97 o 
   1   6   0      360.73      298.91     14.16 o 
   2   6   0      961.24      875.25     19.60 o 
   3   6   0      152.09      151.64      6.09 o 
   4   6   0      141.86      161.31      7.11 o 
   5   6   0      315.35      282.55      9.51 o 
   6   6   0      183.01      181.58      8.37 o 
   7   6   0      155.46      190.17     12.89 o 
   8   6   0        0.15        4.53     13.26 o 
   1   7   0      505.38      473.31      9.19 o 
   2   7   0      720.40      733.28     16.90 o 
   3   7   0      516.76      527.19     12.37 o 
   4   7   0      139.98      188.72      7.69 o 
   5   7   0       44.59       60.20      6.08 o 
   6   7   0       92.81      134.26     10.08 o 
   7   7   0      417.24      350.40     18.73 o 
   8   7   0       94.43       50.59     14.24 o 
   0   8   0      988.97      943.74     22.51 o 
   1   8   0      983.27      882.46     16.62 o 
   2   8   0      691.18      626.73     14.94 o 
   3   8   0      180.13      208.84      9.75 o 
   4   8   0      554.58      506.13     14.34 o 
   5   8   0       85.34       93.71      7.09 o 
   6   8   0      301.14      316.64     11.65 o 
   7   8   0       23.71       56.43     12.56 o 
   8   8   0       23.90       35.28     13.86 o 
   1   9   0     1090.12     1000.77     18.75 o 
   2   9   0      133.58      136.08      5.96 o 
   3   9   0      838.70      673.61     16.57 o 
   4   9   0      457.71      462.64     13.71 o 
   5   9   0      199.29      182.90      9.41 o 
   6   9   0      166.05      174.51      9.22 o 
   7   9   0       93.49       87.28     13.28 o 
   8   9   0      131.81      110.50     15.23 o 
   0  10   0      581.50      563.25     14.49 o 
   1  10   0     1433.47     1329.01     27.33 o 
   2  10   0       24.32       33.22      4.30 o 
   3  10   0       25.13       19.87      4.80 o 
   4  10   0      148.24      128.98      8.25 o 
   5  10   0       62.64       64.89      7.64 o 
   6  10   0      122.84      150.89      8.79 o 
   7  10   0       14.42       10.13     17.14 o 
   8  10   0       68.68      107.28     14.99 o 
   1  11   0     1464.34     1337.53     27.54 o 
   2  11   0     1443.46     1386.22     26.27 o 
   3  11   0     1039.89      981.60     22.68 o 
   4  11   0       61.89       60.88      6.58 o 
   5  11   0      308.38      260.37     11.49 o 
   6  11   0      177.30      202.10      9.75 o 
   7  11   0       11.20        4.40     11.57 o 
   8  11   0       19.69       10.22     13.02 o 
   0  12   0     6947.88     6197.04    173.03 o 
   1  12   0      618.83      628.25     14.29 o 
   2  12   0     1429.82     1450.80     30.10 o 
   3  12   0      913.04      859.32     20.43 o 
   4  12   0       38.19       32.08      9.47 o 
   5  12   0      366.71      327.82     12.49 o 
   6  12   0       73.30       68.36      8.36 o 
   7  12   0       16.34       -1.52     11.73 o 
   8  12   0       46.05       42.81     14.03 o 
   1  13   0      806.10      844.30     18.51 o 
   2  13   0      682.86      661.70     15.30 o 
   3  13   0       93.74       89.62      5.34 o 
   4  13   0       11.61       14.24      6.14 o 
   5  13   0      303.26      279.48     11.77 o 
   6  13   0       76.80       82.43      8.79 o 
   7  13   0      127.99      106.16     14.92 o 
   0  14   0      762.39      719.07     19.12 o 
   1  14   0      152.17      169.07      6.90 o 
   2  14   0      193.09      186.88      7.46 o 
   3  14   0      358.55      306.09      9.09 o 
   4  14   0       40.12       33.68      7.04 o 
   5  14   0      207.76      214.57     10.64 o 
   6  14   0        0.47        7.99      7.87 o 
   7  14   0      112.67      116.23     14.25 o 
   1  15   0       27.25       29.78      4.51 o 
   2  15   0      531.18      473.12     12.62 o 
   3  15   0      347.01      332.47      9.66 o 
   4  15   0      726.58      656.59     15.26 o 
   5  15   0       99.88      100.77      8.83 o 
   6  15   0       40.11       40.70      8.61 o 
   7  15   0       29.34       29.05     12.63 o 
   0  16   0      860.80      886.96     24.66 o 
   1  16   0     1351.54     1421.14     33.90 o 
   2  16   0      249.65      250.31      8.88 o 
   3  16   0      255.62      256.71      9.58 o 
   4  16   0      107.85      122.23      6.92 o 
   5  16   0      635.16      567.86     17.16 o 
   6  16   0       89.00       84.52      9.34 o 
   7  16   0       69.20       59.02     13.34 o 
   1  17   0      448.99      354.32     11.79 o 
   2  17   0      683.92      637.83     15.72 o 
   3  17   0      381.99      328.45     11.03 o 
   4  17   0      133.25      108.91      8.65 o 
   5  17   0      217.05      235.98     11.39 o 
   6  17   0       57.23       54.36      8.92 o 
   7  17   0        8.15       25.69     11.87 o 
   0  18   0     2631.79     2521.52     61.17 o 
   1  18   0      162.10      180.35      8.88 o 
   2  18   0      104.54      135.97      7.43 o 
   3  18   0       22.12       17.47      5.69 o 
   4  18   0      129.51      135.52      9.09 o 
   5  18   0       40.06       30.32      9.60 o 
   6  18   0      130.64      170.53     11.15 o 
   7  18   0       61.56       86.05     17.83 o 
   1  19   0      217.19      216.49      9.94 o 
   2  19   0      479.43      431.62     12.61 o 
   3  19   0      208.65      196.34      8.85 o 
   4  19   0      485.13      458.24     16.91 o 
   5  19   0       27.96       23.04      8.04 o 
   6  19   0      136.72      144.16     10.76 o 
   7  19   0      228.42      202.24     12.68 o 
   0  20   0      725.60      678.75     19.22 o 
   1  20   0      441.93      412.35     13.66 o 
   2  20   0       82.50       81.20     11.31 o 
   3  20   0       32.88       35.21      6.41 o 
   4  20   0      814.29      737.53     22.78 o 
   5  20   0       87.11       98.19      9.42 o 
   6  20   0      500.08      444.28     20.65 o 
   7  20   0       10.90       28.17     11.14 o 
   1  21   0      319.95      327.81     12.45 o 
   2  21   0      299.42      288.62     12.75 o 
   3  21   0       83.45       82.06      7.41 o 
   4  21   0      539.58      499.84     19.30 o 
   5  21   0        6.94        8.89      9.24 o 
   6  21   0      164.03      162.30     11.53 o 
   7  21   0      266.53      254.80     13.93 o 
   0  22   0     1677.68     1599.01     40.57 o 
   1  22   0      463.51      454.03     24.01 o 
   2  22   0      265.98      278.01     10.71 o 
   3  22   0      265.73      266.50     11.10 o 
   4  22   0      397.75      343.25     21.60 o 
   5  22   0       52.16       66.11     10.40 o 
   6  22   0      150.87      123.28     12.21 o 
   7  22   0       28.95       47.62     10.62 o 
   1  23   0       56.00       73.75      6.59 o 
   2  23   0      493.02      455.77     14.07 o 
   3  23   0       20.90       39.51      7.24 o 
   4  23   0       82.46       76.33     10.09 o 
   5  23   0      190.47      197.97     13.06 o 
   6  23   0       34.74       24.50     13.07 o 
   0  24   0      777.45      710.59     25.82 o 
   1  24   0      106.40      126.83      8.31 o 
   2  24   0      196.72      196.45     11.31 o 
   3  24   0      134.42      141.99      8.94 o 
   4  24   0       46.31       75.08     10.33 o 
   5  24   0        2.16        0.11      9.45 o 
   6  24   0        4.87       21.15     10.78 o 
   1  25   0       67.08       85.36      6.82 o 
   2  25   0       12.43        9.64      7.08 o 
   3  25   0       19.87       42.22      7.56 o 
   4  25   0      190.15      170.62     19.25 o 
   5  25   0       47.16       76.05     10.95 o 
   6  25   0       88.88       96.66     12.41 o 
   0  26   0       10.46        3.57     10.11 o 
   1  26   0      141.81      134.27      7.73 o 
   2  26   0       83.92       77.23      8.22 o 
   3  26   0      307.92      339.52     20.29 o 
   4  26   0       29.24       24.76      9.97 o 
   5  26   0        0.17       10.82     10.26 o 
   6  26   0      249.52      224.17     15.17 o 
   1  27   0      156.53      156.00      9.60 o 
   2  27   0      750.73      666.44     16.46 o 
   3  27   0      203.63      205.10     11.19 o 
   4  27   0       29.76       35.35     10.36 o 
   5  27   0       13.59       27.70     10.85 o 
   6  27   0      134.05      147.53     13.91 o 
   0  28   0     2475.52     2125.61     85.74 o 
   1  28   0      340.46      387.58     19.70 o 
   2  28   0      838.62      797.40     22.37 o 
   3  28   0      371.55      379.55     13.69 o 
   4  28   0       17.02       30.92     10.40 o 
   5  28   0       82.37       62.14     11.97 o 
   1  29   0      529.01      519.66     19.78 o 
   2  29   0       17.81       58.54      7.46 o 
   3  29   0      370.91      330.26     14.10 o 
   4  29   0        3.45       15.81     10.51 o 
   5  29   0       11.50       14.24     11.18 o 
   0  30   0      353.24      320.92     23.96 o 
   1  30   0       23.75       48.71      8.79 o 
   2  30   0       74.67       85.72      9.30 o 
   3  30   0      213.64      246.81     12.86 o 
   4  30   0      128.23      149.91     13.57 o 
   5  30   0       76.93       78.79     11.30 o 
   1  31   0      103.11       96.61     10.10 o 
   2  31   0      115.56      140.76     15.29 o 
   3  31   0      104.92      124.36     11.06 o 
   4  31   0       30.22       27.33      9.88 o 
   5  31   0       82.97       82.58     12.45 o 
   0  32   0       37.36       57.75     15.90 o 
   1  32   0      125.00       93.25      9.87 o 
   2  32   0        1.49        2.89      8.63 o 
   3  32   0       16.55       25.43     16.18 o 
   4  32   0       73.87       84.57     11.23 o 
   1  33   0       17.92       25.46      9.12 o 
   2  33   0      115.83      127.45     10.86 o 
   3  33   0       34.69       49.84     12.51 o 
   4  33   0       49.49       71.20     14.88 o 
   0  34   0      338.37      347.23     26.19 o 
   1  34   0       50.82       71.23     11.09 o 
   2  34   0       10.12       19.12      9.46 o 
   3  34   0        4.28       -3.86     11.92 o 
   4  34   0       90.30      121.65     15.42 o 
   1  35   0        7.02       19.88     10.57 o 
   2  35   0       60.98       67.04     10.50 o 
   3  35   0      157.89      181.82     15.62 o 
   0  36   0       33.16       64.68     17.30 o 
   1  36   0       74.49       79.16     12.09 o 
   2  36   0        4.99       -3.01      9.63 o 
   3  36   0       76.18      102.90     20.57 o 
   1  37   0        7.78       -1.65     10.74 o 
   2  37   0       16.84        4.18     12.88 o 
   3  37   0       56.48       61.50     14.47 o 
   0  38   0      274.66      300.49     26.62 o 
   1  38   0       34.58       25.26     11.67 o 
   2  38   0       64.69       98.88     17.91 o 
   1  39   0        4.33       -2.08     11.50 o 
  -8   0   1       40.91       78.05     17.30 o 
  -7   0   1       51.21       80.82     15.75 o 
  -6   0   1       97.57       89.58     18.46 o 
  -5   0   1       97.48      114.83      6.79 o 
  -4   0   1     1578.63     1683.02     36.01 o 
  -3   0   1      595.79      630.20     29.08 o 
  -2   0   1     5090.07    16078.60    670.12 o 
  -1   0   1      494.58      191.69     10.81 o 
   0   0   1      647.51      673.16     20.43 o 
   1   0   1     3701.65     4352.45     87.31 o 
   2   0   1      103.20      164.90     10.22 o 
   3   0   1      104.70      177.62     40.27 o 
   4   0   1       53.25       88.60     27.99 o 
   5   0   1      187.26      183.24     14.61 o 
   6   0   1        1.74       16.12     21.42 o 
   7   0   1      632.59      491.82     25.99 o 
   8   0   1       83.48       90.25     14.45 o 
  -8   1   1      259.59      243.99     20.66 o 
  -7   1   1      167.70      174.98     12.68 o 
  -6   1   1      132.14      164.51     11.45 o 
  -5   1   1       45.94       47.35      4.25 o 
  -4   1   1     1366.73     1325.91     23.79 o 
  -3   1   1     1536.05     1640.72     30.69 o 
  -2   1   1    37625.45    37919.79    635.09 o 
  -1   1   1     4365.05     4379.48    106.03 o 
   0   1   1     3177.68     3152.10     62.30 o 
   1   1   1     2700.27     3388.44     98.33 o 
   2   1   1     1247.81     1232.81     34.85 o 
   3   1   1      166.32      218.98     10.26 o 
   4   1   1       16.02       64.30      7.03 o 
   5   1   1      198.38      197.66      8.01 o 
   6   1   1       34.39       39.95      9.28 o 
   7   1   1       36.85      117.98     11.72 o 
   8   1   1       94.17      110.42     10.30 o 
  -8   2   1      228.28      203.75     14.47 o 
  -7   2   1      112.55      108.83     11.67 o 
  -6   2   1      106.72      146.98     11.03 o 
  -5   2   1        7.38       10.11      3.91 o 
  -4   2   1      329.50      346.05     12.52 o 
  -3   2   1      646.95      832.91     21.54 o 
  -2   2   1    22460.89    23639.93    432.17 o 
  -1   2   1     4495.20     4738.34    196.24 o 
   0   2   1     2799.74     2837.52     51.24 o 
   1   2   1     6478.05     6589.05    101.63 o 
   2   2   1      685.43      627.57     13.36 o 
   3   2   1      590.20      590.30     12.85 o 
   4   2   1      212.79      225.52      8.00 o 
   5   2   1      124.76      124.86      6.95 o 
   6   2   1       79.26       77.21      9.82 o 
   7   2   1      110.84      117.71     11.73 o 
   8   2   1       30.38       73.78     14.25 o 
  -8   3   1       54.75       87.59     14.53 o 
  -7   3   1       99.24      105.68     11.48 o 
  -6   3   1      294.50      283.27     13.50 o 
  -5   3   1       81.35       85.97      4.81 o 
  -4   3   1       90.58      612.24     76.23 o 
  -3   3   1      430.70      571.28     26.63 o 
  -2   3   1     5740.60     6219.54    126.01 o 
  -1   3   1     5744.94     5305.53     86.93 o 
   0   3   1     3753.26     3652.26     65.79 o 
   1   3   1     2640.32     2768.92     93.58 o 
   2   3   1      209.61      203.77      8.48 o 
   3   3   1      526.66      484.76      9.60 o 
   4   3   1      439.55      401.42     10.25 o 
   5   3   1       18.56       60.13      8.72 o 
   6   3   1       17.42       43.02      7.62 o 
   7   3   1        3.87       31.73     10.23 o 
   8   3   1      146.98      147.10     13.69 o 
  -8   4   1       85.41      112.84     12.90 o 
  -7   4   1      232.64      243.94     16.15 o 
  -6   4   1      366.76      348.50     14.91 o 
  -5   4   1       83.87       92.55      5.84 o 
  -4   4   1      149.94      153.76     12.94 o 
  -3   4   1      245.03      254.96     10.94 o 
  -2   4   1     6936.98     6952.43    126.89 o 
  -1   4   1     2570.31     2472.26     37.53 o 
   0   4   1     2619.97     2411.31     43.35 o 
   1   4   1     6241.51     6014.34     87.21 o 
   2   4   1       27.55       37.04      4.85 o 
   3   4   1      198.47      232.91      7.44 o 
   4   4   1      326.19      319.22      9.15 o 
   5   4   1      285.42      276.48      9.51 o 
   6   4   1      191.88      171.10      9.57 o 
   7   4   1        6.78       26.70     16.85 o 
   8   4   1       76.12      107.43     14.68 o 
  -8   5   1       18.27       65.99     12.16 o 
  -7   5   1       22.77       40.01     10.50 o 
  -6   5   1       36.21       67.19     10.00 o 
  -5   5   1       43.86       50.88      5.47 o 
  -4   5   1       87.26      112.08      6.81 o 
  -3   5   1      292.94      287.13     11.18 o 
  -2   5   1      572.29      536.39     13.16 o 
  -1   5   1     1004.85      880.50     15.10 o 
   0   5   1      678.57      652.38     13.72 o 
   1   5   1     1250.60     1167.59     18.87 o 
   2   5   1        2.54        1.76      2.55 o 
   3   5   1     1058.42     1047.63     21.07 o 
   4   5   1      405.66      362.87     11.92 o 
   5   5   1       27.94       44.97      8.36 o 
   6   5   1       61.72       56.60      6.86 o 
   7   5   1        6.64       46.23     10.47 o 
  -8   6   1      214.63      219.24     18.72 o 
  -7   6   1       64.39       63.87     10.91 o 
  -6   6   1        9.17       25.43      7.77 o 
  -5   6   1      105.99      122.24      6.58 o 
  -4   6   1      139.92      110.93      6.69 o 
  -3   6   1      417.75      416.18     10.37 o 
  -2   6   1     2510.87     2408.14     44.90 o 
  -1   6   1      557.04      511.91      8.38 o 
   0   6   1     2394.09     2274.51     52.09 o 
   1   6   1     1929.85     1854.34     27.44 o 
   2   6   1       22.98       31.82      2.89 o 
   3   6   1      377.41      341.00      9.35 o 
   4   6   1      115.03      199.80     17.17 o 
   5   6   1       77.60       87.91      7.29 o 
   6   6   1      191.19      184.07      9.37 o 
   7   6   1      125.27      157.90     28.92 o 
  -8   7   1       36.70       85.36     12.54 o 
  -7   7   1       56.11       39.03     10.52 o 
  -6   7   1       78.29      110.15      7.22 o 
  -5   7   1       75.34       82.40      6.10 o 
  -4   7   1       50.55       66.85      5.30 o 
  -3   7   1      953.92      894.30     18.42 o 
  -2   7   1     1488.80     1467.20     27.32 o 
  -1   7   1      475.72      425.46      7.68 o 
   0   7   1      143.06      132.50      5.51 o 
   1   7   1      691.83      608.34      9.86 o 
   2   7   1      803.98      723.07     12.49 o 
   3   7   1      442.04      436.60     10.97 o 
   4   7   1      849.87      799.52     19.80 o 
   5   7   1       50.49       65.07      7.02 o 
   6   7   1      136.19      164.89      9.12 o 
   7   7   1      231.24      220.18     24.65 o 
  -8   8   1       56.45       64.90     12.29 o 
  -7   8   1       98.54       93.96     12.18 o 
  -6   8   1      220.92      253.56      9.54 o 
  -5   8   1      274.74      246.19      8.97 o 
  -4   8   1      475.77      473.89     12.19 o 
  -3   8   1      197.03      195.31      7.12 o 
  -2   8   1      416.30      399.53     12.84 o 
  -1   8   1     1217.74     1155.55     18.29 o 
   0   8   1      757.67      697.85     15.55 o 
   1   8   1     2226.89     2124.85     33.25 o 
   2   8   1        7.00       14.60      2.75 o 
   3   8   1      230.77      214.87      6.88 o 
   4   8   1      575.48      521.58     14.82 o 
   5   8   1      578.27      488.75     15.15 o 
   6   8   1      235.08      240.10      9.49 o 
   7   8   1      107.57      131.45     13.90 o 
  -8   9   1       72.12       58.29     15.34 o 
  -7   9   1        2.54       15.72     10.38 o 
  -6   9   1      232.75      234.97      9.29 o 
  -5   9   1       10.73       22.60      7.21 o 
  -4   9   1      473.56      458.63     11.99 o 
  -3   9   1      249.12      242.91      8.90 o 
  -2   9   1      858.64      811.83     16.05 o 
  -1   9   1      910.69      859.82     13.97 o 
   0   9   1     4937.35     4556.41     81.08 o 
   1   9   1      422.18      370.78      8.88 o 
   2   9   1      985.34     1078.89     17.82 o 
   3   9   1      407.95      367.63      9.12 o 
   4   9   1      759.09      725.16     18.75 o 
   5   9   1       32.23       55.17      7.60 o 
   6   9   1      194.64      204.86     10.28 o 
   7   9   1      333.03      320.01     18.20 o 
  -8  10   1       96.98       78.75     14.49 o 
  -7  10   1        3.86        5.85     16.12 o 
  -6  10   1      266.42      241.46     10.39 o 
  -5  10   1      521.83      520.37     13.85 o 
  -4  10   1      984.65      908.70     21.77 o 
  -3  10   1      458.60      463.27     10.61 o 
  -2  10   1     2250.64     2107.88     35.14 o 
  -1  10   1      339.21      317.14      6.39 o 
   0  10   1     1066.51     1028.66     19.47 o 
   1  10   1     1388.27     1439.24     27.33 o 
   2  10   1     1113.89     1093.11     19.81 o 
   3  10   1      192.70      180.21      6.43 o 
   4  10   1      127.03      156.57      7.34 o 
   5  10   1      241.14      229.06      9.96 o 
   6  10   1       16.14       27.33      7.42 o 
   7  10   1      179.16      211.57     15.78 o 
  -8  11   1       18.93       24.73     13.55 o 
  -7  11   1       34.70       36.94     12.51 o 
  -6  11   1       51.37       63.20      7.45 o 
  -5  11   1      670.05      564.03     16.37 o 
  -4  11   1       35.46       53.09      6.15 o 
  -3  11   1     1194.70      971.82     19.33 o 
  -2  11   1     2190.79     1944.06     32.58 o 
  -1  11   1      670.30      611.60     10.51 o 
   0  11   1     1761.77     1589.94     29.21 o 
   1  11   1     3136.62     2854.78     52.49 o 
   2  11   1      221.93      174.57      5.69 o 
   3  11   1      272.06      279.94      8.01 o 
   4  11   1       88.22       92.52      8.28 o 
   5  11   1      272.60      255.06     11.23 o 
   6  11   1       73.82       83.15      8.32 o 
   7  11   1       66.13       80.88     12.94 o 
  -8  12   1        0.64        2.81     12.94 o 
  -7  12   1       81.94       94.35     13.47 o 
  -6  12   1       47.86       42.94      7.38 o 
  -5  12   1      221.85      207.29     13.70 o 
  -4  12   1      331.60      299.26     11.18 o 
  -3  12   1       25.74       35.79      3.88 o 
  -2  12   1      575.73      549.64     11.47 o 
  -1  12   1      367.07      348.40      7.33 o 
   0  12   1       56.18       72.09      4.58 o 
   1  12   1      912.76      873.01     19.37 o 
   2  12   1       22.79       16.27      4.66 o 
   3  12   1      954.71      910.72     17.56 o 
   4  12   1       84.71       88.28      6.53 o 
   5  12   1       21.19       21.12      7.46 o 
   6  12   1       12.58        6.06      7.93 o 
   7  12   1       46.19       46.56     12.55 o 
  -8  13   1       20.97       36.96     13.95 o 
  -7  13   1       59.74       53.83     13.00 o 
  -6  13   1      107.62       82.96      8.97 o 
  -5  13   1       12.85        4.22      9.57 o 
  -4  13   1       73.99       80.89      5.11 o 
  -3  13   1       13.87       11.70      3.85 o 
  -2  13   1      667.97      673.11     13.58 o 
  -1  13   1     1991.95     1913.00     32.08 o 
   0  13   1      395.38      440.87      9.80 o 
   1  13   1     2166.16     2032.64     36.94 o 
   2  13   1       44.01       58.97      5.45 o 
   3  13   1      685.49      694.86     14.28 o 
   4  13   1      186.53      167.01      9.07 o 
   5  13   1       46.57       35.21      7.84 o 
   6  13   1       13.12        4.02      8.15 o 
   7  13   1       12.00       -9.95     11.98 o 
  -8  14   1        8.32       22.82     14.00 o 
  -7  14   1        1.42       -6.35     11.97 o 
  -6  14   1        3.63       -5.89     12.02 o 
  -5  14   1       93.29       89.39      9.40 o 
  -4  14   1      107.05      100.72      9.86 o 
  -3  14   1      150.14      149.30      5.38 o 
  -2  14   1      565.21      597.63     12.44 o 
  -1  14   1     1868.31     1860.26     31.40 o 
   0  14   1      817.49      919.46     17.97 o 
   1  14   1      341.69      368.93      8.53 o 
   2  14   1      880.36      948.51     21.51 o 
   3  14   1      309.43      288.90      8.32 o 
   4  14   1       79.29       72.09      7.70 o 
   5  14   1      132.66      129.79      9.37 o 
   6  14   1       29.65       26.67     10.42 o 
   7  14   1        0.07      -17.30     21.73 o 
  -8  15   1        3.69       -0.34     13.84 o 
  -7  15   1      263.47      215.23     16.17 o 
  -6  15   1       32.94       34.44      8.44 o 
  -5  15   1       45.13       55.73      7.90 o 
  -4  15   1      117.35      109.16      7.86 o 
  -3  15   1      337.51      388.59      8.90 o 
  -2  15   1      264.25      271.27      8.97 o 
  -1  15   1      234.68      213.62      5.89 o 
   0  15   1      329.48      350.90      8.74 o 
   1  15   1       32.15       31.09      3.82 o 
   2  15   1      808.05      745.36     17.88 o 
   3  15   1      385.98      372.18     10.96 o 
   4  15   1      234.17      229.05     10.60 o 
   5  15   1      134.59      142.43      9.77 o 
   6  15   1      124.80      102.95      9.83 o 
   7  15   1        5.03       -0.51     22.28 o 
  -8  16   1        1.56       35.50     14.52 o 
  -7  16   1       10.72       21.87     12.48 o 
  -6  16   1      213.77      209.19     11.35 o 
  -5  16   1       28.20       34.34      7.67 o 
  -4  16   1       48.74       42.60      7.05 o 
  -3  16   1        9.51       22.29      4.94 o 
  -2  16   1        6.31        4.55      3.24 o 
  -1  16   1       36.80       39.85      3.31 o 
   0  16   1      490.19      510.18     11.33 o 
   1  16   1      115.04      114.81      5.72 o 
   2  16   1       59.15       47.69      5.07 o 
   3  16   1       78.25       91.55      7.30 o 
   4  16   1       14.07       14.86      7.15 o 
   5  16   1      242.41      227.43     11.33 o 
   6  16   1       22.27       22.73      8.42 o 
   7  16   1       20.54        7.72     14.92 o 
  -7  17   1      153.15      139.91     14.88 o 
  -6  17   1        7.09       24.09      8.32 o 
  -5  17   1       82.99       80.59      8.49 o 
  -4  17   1      480.51      408.29     13.78 o 
  -3  17   1      906.64      829.01     19.28 o 
  -2  17   1      287.35      292.21      9.76 o 
  -1  17   1      342.88      319.77      7.49 o 
   0  17   1       50.50       54.51      4.19 o 
   1  17   1      232.18      216.21      6.93 o 
   2  17   1      328.03      292.87      9.17 o 
   3  17   1      214.08      210.93     13.64 o 
   4  17   1       44.64       47.22      7.72 o 
   5  17   1      288.36      266.24     12.28 o 
   6  17   1      118.83      109.12     16.79 o 
   7  17   1       64.79       58.71     12.30 o 
  -7  18   1      248.30      230.99     24.68 o 
  -6  18   1      737.99      627.17     26.30 o 
  -5  18   1       15.15       23.68      8.34 o 
  -4  18   1      589.29      554.15     16.54 o 
  -3  18   1      512.40      502.43     13.61 o 
  -2  18   1      747.60      635.37     15.79 o 
  -1  18   1       80.37       85.57      4.21 o 
   0  18   1       77.16       86.31      4.84 o 
   1  18   1      263.30      271.00      8.54 o 
   2  18   1      106.57      134.99      6.08 o 
   3  18   1      163.15      171.52      8.60 o 
   4  18   1       85.64       88.47      9.49 o 
   5  18   1      101.38       96.69      9.21 o 
   6  18   1       23.66       31.20      9.65 o 
   7  18   1        8.66       -1.83     10.91 o 
  -7  19   1       25.88       40.94     12.00 o 
  -6  19   1      584.99      529.59     17.29 o 
  -5  19   1       94.70       97.54      9.19 o 
  -4  19   1      885.38      825.38     24.20 o 
  -3  19   1      414.40      391.24     11.92 o 
  -2  19   1      237.89      227.50      9.30 o 
  -1  19   1      298.54      313.08      7.61 o 
   0  19   1       61.26       66.78      4.77 o 
   1  19   1       26.02       40.85      4.52 o 
   2  19   1       66.50       73.18      5.86 o 
   3  19   1       70.09       66.54      7.24 o 
   4  19   1      420.23      387.51     12.93 o 
   5  19   1       39.47       63.67     13.96 o 
   6  19   1       25.30       19.57      9.92 o 
   7  19   1       23.08       36.97     11.72 o 
  -7  20   1       83.13       71.83     13.02 o 
  -6  20   1      116.04      151.23     10.84 o 
  -5  20   1      275.45      245.90     11.93 o 
  -4  20   1       75.24       66.96      9.28 o 
  -3  20   1      330.19      326.36     11.26 o 
  -2  20   1     1069.55     1064.27     24.02 o 
  -1  20   1      674.71      684.53     14.41 o 
   0  20   1     1640.57     1532.12     29.20 o 
   1  20   1      169.92      197.88      6.95 o 
   2  20   1      468.73      461.47     12.12 o 
   3  20   1       46.98       52.30      7.26 o 
   4  20   1      268.11      236.85     12.68 o 
   5  20   1      566.48      471.67     18.08 o 
   6  20   1       41.17       44.58     10.67 o 
  -7  21   1        3.10        1.77      9.69 o 
  -6  21   1      268.71      251.41     12.87 o 
  -5  21   1      132.60      136.38     11.26 o 
  -4  21   1       96.49       71.13      9.56 o 
  -3  21   1      178.36      188.42      9.08 o 
  -2  21   1      180.74      196.79     11.48 o 
  -1  21   1      408.79      399.04     10.00 o 
   0  21   1      139.47      171.61      6.76 o 
   1  21   1      128.20      145.45      6.27 o 
   2  21   1      840.11      787.27     15.95 o 
   3  21   1      148.42      155.09      9.98 o 
   4  21   1      491.42      441.29     17.07 o 
   5  21   1       69.06       81.06     10.63 o 
   6  21   1      112.05      117.80     12.44 o 
  -7  22   1       16.78        5.22      9.70 o 
  -6  22   1       78.96       94.73     11.47 o 
  -5  22   1      109.85       96.83     10.78 o 
  -4  22   1      101.14       93.38     14.65 o 
  -3  22   1      149.42      170.65     13.46 o 
  -2  22   1      664.24      658.09     17.04 o 
  -1  22   1      208.17      219.82      7.39 o 
   0  22   1      222.42      217.04      7.84 o 
   1  22   1       40.23       53.92      6.32 o 
   2  22   1      948.46      856.28     19.01 o 
   3  22   1      148.15      138.56     10.79 o 
   4  22   1      247.99      234.38     11.48 o 
   5  22   1      299.61      295.18     13.45 o 
   6  22   1      142.34      143.03     13.10 o 
  -7  23   1       74.56       62.22     13.23 o 
  -6  23   1        1.36       24.25     20.04 o 
  -5  23   1       29.82       36.15      9.59 o 
  -4  23   1      171.49      183.86     12.08 o 
  -3  23   1      294.21      281.41     11.16 o 
  -2  23   1      366.98      378.44     12.62 o 
  -1  23   1      456.17      471.21     18.26 o 
   0  23   1      715.84      625.94     14.19 o 
   1  23   1      570.97      580.22     12.98 o 
   2  23   1       27.63       50.34      7.43 o 
   3  23   1       25.23       33.24      7.18 o 
   4  23   1      104.34      102.07      9.42 o 
   5  23   1        9.33       19.50     10.34 o 
   6  23   1      422.02      370.01     18.10 o 
  -7  24   1       18.00       29.54     11.73 o 
  -6  24   1      104.92      109.09     12.24 o 
  -5  24   1       18.90       13.52     13.15 o 
  -4  24   1       37.10       36.98      9.69 o 
  -3  24   1       36.68       71.35     14.98 o 
  -2  24   1      436.82      409.93     13.39 o 
  -1  24   1       42.31       74.94     12.47 o 
   0  24   1      215.42      242.39      8.47 o 
   1  24   1      447.95      443.43     12.55 o 
   2  24   1      680.18      626.93     17.95 o 
   3  24   1       25.50       33.86      8.24 o 
   4  24   1      712.70      635.18     18.93 o 
   5  24   1       25.42       37.54      9.17 o 
   6  24   1      166.25      165.07     14.41 o 
  -6  25   1       60.81       64.31     11.86 o 
  -5  25   1       91.27       99.13     11.60 o 
  -4  25   1      184.90      167.89     12.41 o 
  -3  25   1      178.64      176.07      9.51 o 
  -2  25   1      353.03      400.06     14.06 o 
  -1  25   1      122.69      133.60     10.97 o 
   0  25   1      197.36      209.50     10.01 o 
   1  25   1      776.86      746.68     17.43 o 
   2  25   1      171.65      184.06      9.46 o 
   3  25   1      214.54      246.45     10.18 o 
   4  25   1      223.36      267.66     12.82 o 
   5  25   1       25.25       25.52      9.41 o 
   6  25   1       89.30       92.23     17.37 o 
  -6  26   1       40.64       41.66     11.44 o 
  -5  26   1       49.56       61.71     10.92 o 
  -4  26   1       31.73       22.32      9.99 o 
  -3  26   1      287.80      299.52     12.19 o 
  -2  26   1      376.14      371.87     25.86 o 
  -1  26   1      448.82      413.19     17.86 o 
   0  26   1      420.00      420.04     15.50 o 
   1  26   1      712.61      706.11     16.88 o 
   2  26   1      186.34      199.90      9.25 o 
   3  26   1      124.16      155.78      9.77 o 
   4  26   1      415.28      392.59     15.12 o 
   5  26   1       18.47       29.98     11.02 o 
  -6  27   1       53.40       31.36     11.90 o 
  -5  27   1      141.80      138.17     14.97 o 
  -4  27   1       29.43       25.07     10.44 o 
  -3  27   1      134.16      149.05     24.56 o 
  -2  27   1      270.57      248.27     11.25 o 
  -1  27   1      546.10      499.87     19.92 o 
   0  27   1      137.54      183.77     14.08 o 
   1  27   1      405.67      426.22     15.31 o 
   2  27   1      169.05      157.44      8.75 o 
   3  27   1       18.98       40.38     13.45 o 
   4  27   1      158.11      171.35     11.40 o 
   5  27   1       14.71       36.89     11.40 o 
  -6  28   1       49.15       59.80     13.98 o 
  -5  28   1      220.89      201.09     14.39 o 
  -4  28   1       35.66       27.99     10.47 o 
  -3  28   1       32.52       50.80     10.70 o 
  -2  28   1      224.34      204.14     10.69 o 
  -1  28   1      165.19      213.98     13.58 o 
   0  28   1      591.74      544.01     18.33 o 
   1  28   1      257.08      270.16     10.63 o 
   2  28   1      174.23      193.29      9.54 o 
   3  28   1       30.41       37.87      9.25 o 
   4  28   1       27.39       37.10      9.37 o 
   5  28   1       75.57      104.08     12.94 o 
  -6  29   1        6.08       -0.41     13.48 o 
  -5  29   1      124.92      147.28     14.92 o 
  -4  29   1      352.58      301.36     16.03 o 
  -3  29   1        6.04       -6.41     10.15 o 
  -2  29   1      471.48      417.46     14.91 o 
  -1  29   1      229.33      251.64     13.36 o 
   0  29   1      598.07      551.32     18.61 o 
   1  29   1      329.86      329.73     13.20 o 
   2  29   1        1.19       -0.66      6.97 o 
   3  29   1       61.80       85.76      8.30 o 
   4  29   1       31.77       31.61      9.43 o 
   5  29   1       71.12       91.20     12.90 o 
  -5  30   1      128.93      158.91     14.23 o 
  -4  30   1       80.06       97.61     24.99 o 
  -3  30   1       28.83       34.82     11.11 o 
  -2  30   1      287.87      297.09     17.31 o 
  -1  30   1      212.60      221.20     12.77 o 
   0  30   1      353.99      333.12     14.83 o 
   1  30   1       57.47       82.94      9.33 o 
   2  30   1       65.74       52.55      7.96 o 
   3  30   1      164.54      147.77     11.10 o 
   4  30   1      171.05      172.81     12.10 o 
   5  30   1       70.11       94.63     13.18 o 
  -5  31   1      189.56      194.23     15.36 o 
  -4  31   1       55.91       66.69     12.37 o 
  -3  31   1       19.12       -2.26     10.57 o 
  -2  31   1      234.36      231.21     13.08 o 
  -1  31   1       11.16       16.17     11.18 o 
   0  31   1       19.71       32.91      9.34 o 
   1  31   1       19.96       31.19      8.85 o 
   2  31   1      126.86      147.04     10.72 o 
   3  31   1      188.21      199.86     12.35 o 
   4  31   1      117.49      135.18     15.80 o 
  -5  32   1       78.26       75.27     16.73 o 
  -4  32   1      254.52      261.21     16.88 o 
  -3  32   1       40.73       63.85     12.24 o 
  -2  32   1        6.80        3.86      9.55 o 
  -1  32   1       18.07       17.20      9.55 o 
   0  32   1        7.70       10.62      9.72 o 
   1  32   1       99.80      122.14     10.36 o 
   2  32   1        6.64       14.31      8.86 o 
   3  32   1      117.74      127.91     11.35 o 
   4  32   1        2.96        3.61      7.14 o 
  -4  33   1       25.05       58.77     12.98 o 
  -3  33   1       95.63       71.73     12.89 o 
  -2  33   1       81.75       89.46     11.17 o 
  -1  33   1       93.25      111.11     20.12 o 
   0  33   1        1.56       12.76      9.49 o 
   1  33   1       40.53       38.78      9.31 o 
   2  33   1       26.62       26.82      9.78 o 
   3  33   1      104.76      101.51     19.61 o 
   4  33   1       13.52        9.01      9.66 o 
  -4  34   1       75.45       98.45     14.07 o 
  -3  34   1       19.76       37.43     15.18 o 
  -2  34   1       54.28       46.31     10.86 o 
  -1  34   1        1.54        9.44      9.97 o 
   0  34   1        6.24       16.50      9.93 o 
   1  34   1       33.40       38.50     10.67 o 
   2  34   1       26.04       35.60      9.81 o 
   3  34   1       22.84       27.23     12.37 o 
  -4  35   1       30.92       43.66     13.57 o 
  -3  35   1       19.22      -11.06     14.83 o 
  -2  35   1       41.55       32.97     10.80 o 
  -1  35   1       29.22       39.98     10.80 o 
   0  35   1       16.59       18.95     10.16 o 
   1  35   1      135.65      146.33     12.70 o 
   2  35   1       88.09       71.86     15.83 o 
   3  35   1       31.36       29.88     13.01 o 
  -3  36   1       16.39       11.45     15.60 o 
  -2  36   1        7.63       13.50     15.07 o 
  -1  36   1        4.12       -9.98     12.69 o 
   0  36   1       26.20       59.35     11.23 o 
   1  36   1      177.89      211.71     15.40 o 
   2  36   1      144.57      147.73     12.38 o 
   3  36   1       38.90       36.92     15.72 o 
  -3  37   1       47.76       54.10     39.76 o 
  -2  37   1        5.28        8.57     15.86 o 
  -1  37   1        5.68        8.37     11.16 o 
   0  37   1        7.09        0.69     19.01 o 
   1  37   1       67.64       76.29     11.32 o 
   2  37   1       10.95       19.45     10.56 o 
  -2  38   1       54.47       70.24     17.32 o 
  -1  38   1       89.93       94.44     12.95 o 
   0  38   1      112.99      141.90     13.77 o 
   1  38   1       97.99       85.48     11.93 o 
  -1  39   1       36.70       65.43     13.32 o 
   0  39   1       14.58       12.94     11.97 o 
  -8   0   2        0.36       16.32     17.74 o 
  -7   0   2      291.56      247.62     19.63 o 
  -6   0   2      262.98      275.82     19.57 o 
  -5   0   2      315.03      360.20     17.52 o 
  -3   0   2      223.43      492.21     26.66 o 
  -2   0   2     1045.67     1322.47     42.06 o 
  -1   0   2     1324.66     1196.79     29.69 o 
   0   0   2      272.49      289.00     12.04 o 
   2   0   2      105.62      254.80     16.05 o 
   3   0   2       90.82      118.00      7.93 o 
   4   0   2       50.22       58.70      7.12 o 
   5   0   2      236.41      236.93     12.79 o 
   6   0   2       45.05       31.78     10.56 o 
   7   0   2      219.02      221.73     19.79 o 
  -8   1   2      103.63       89.76     12.31 o 
  -7   1   2       42.06       86.49     11.09 o 
  -6   1   2      392.80      315.14     14.74 o 
  -5   1   2       51.36      115.67      9.26 o 
  -4   1   2      363.40      987.20     44.86 o 
  -3   1   2     1440.13     1901.76     36.90 o 
  -2   1   2     1701.56     1789.78     69.87 o 
  -1   1   2     1902.70     1802.18     34.28 o 
   0   1   2     3068.57     3169.94     77.92 o 
   1   1   2     1781.81     1882.94     40.01 o 
   2   1   2      187.90      214.64      6.46 o 
   3   1   2     1002.10      952.55     15.89 o 
   4   1   2      183.49      212.32      7.07 o 
   5   1   2       63.31       94.27      6.57 o 
   6   1   2       12.10       32.37      7.39 o 
   7   1   2       54.10      102.03     11.64 o 
  -8   2   2       49.58       51.73     11.78 o 
  -7   2   2      290.00      317.27     15.28 o 
  -6   2   2       75.09      106.94     10.45 o 
  -5   2   2      154.40      195.51     11.24 o 
  -4   2   2     3210.73     3105.96     90.06 o 
  -3   2   2     1435.42     1521.79     29.62 o 
  -2   2   2      296.90      319.62     14.47 o 
  -1   2   2      978.32     1003.56     16.67 o 
   0   2   2      749.52      762.08     19.52 o 
   1   2   2     1244.21     1278.43     41.50 o 
   2   2   2     1085.07     1046.25     17.65 o 
   3   2   2       87.99      113.02     11.37 o 
   4   2   2      127.83      166.60      5.85 o 
   5   2   2      512.94      461.12     11.62 o 
   6   2   2      261.01      257.75     10.34 o 
   7   2   2      250.18      205.27     21.34 o 
  -8   3   2       58.29       63.63     15.42 o 
  -7   3   2       80.60      103.22     20.37 o 
  -6   3   2       13.97       41.54     12.82 o 
  -5   3   2      135.73      194.43      7.40 o 
  -4   3   2    10802.65    10238.05    172.76 o 
  -3   3   2     2362.22     2636.35     49.98 o 
  -2   3   2      617.91      760.53     52.53 o 
  -1   3   2     1001.00      923.36     16.84 o 
   0   3   2       71.58       95.65      4.12 o 
   1   3   2      174.31      184.08      9.96 o 
   2   3   2      103.11      100.55      5.64 o 
   3   3   2       28.80       29.60      5.44 o 
   4   3   2      111.48      128.42      7.27 o 
   5   3   2       34.72       95.19     16.65 o 
   6   3   2       53.73       91.28      7.80 o 
   7   3   2       99.85      146.05     16.60 o 
  -8   4   2       28.93       33.07     11.61 o 
  -7   4   2       83.93      116.02     12.38 o 
  -6   4   2      176.22      200.46     13.83 o 
  -5   4   2     1016.54     1035.53     20.26 o 
  -4   4   2     4475.32     4748.48     80.99 o 
  -3   4   2      303.48      326.66      9.78 o 
  -2   4   2     4717.07     4694.30     95.91 o 
  -1   4   2      812.17      729.96     14.45 o 
   0   4   2      778.40      768.18     15.29 o 
   1   4   2     1686.98     1615.56     25.83 o 
   2   4   2      531.10      567.36     18.50 o 
   3   4   2       68.65       80.60      6.34 o 
   4   4   2      228.30      238.67      6.89 o 
   5   4   2       93.17      124.95     11.09 o 
   6   4   2      130.39      142.34      8.71 o 
   7   4   2        9.89       74.49     47.61 o 
  -8   5   2      101.14      112.51     12.91 o 
  -7   5   2       34.61       58.19     10.72 o 
  -6   5   2       44.60       73.30     13.16 o 
  -5   5   2      738.08      730.84     15.58 o 
  -4   5   2     2173.39     2270.49     73.57 o 
  -3   5   2       89.99      116.48      5.83 o 
  -2   5   2     4604.66     4385.57     80.58 o 
  -1   5   2        8.44        6.09      2.87 o 
   0   5   2     1608.95     1512.99     28.31 o 
   1   5   2     1933.64     1836.69     29.17 o 
   2   5   2     1108.11     1160.35     19.40 o 
   3   5   2      632.17      579.11     10.69 o 
   4   5   2       66.28       86.64      7.36 o 
   5   5   2      403.89      383.35     11.09 o 
   6   5   2      145.06      146.66      8.68 o 
   7   5   2      245.66      213.14     60.39 o 
  -8   6   2       17.79       19.14     12.49 o 
  -7   6   2       74.01       81.85     11.10 o 
  -6   6   2      370.53      333.51     14.98 o 
  -5   6   2      150.06      189.23      8.46 o 
  -4   6   2      434.28      547.63     20.69 o 
  -3   6   2      283.29      283.58      9.34 o 
  -2   6   2      938.60      942.83     15.26 o 
  -1   6   2      728.81      623.75     13.96 o 
   0   6   2     2022.41     1872.72     34.70 o 
   1   6   2      371.53      346.09      6.93 o 
   2   6   2     1562.12     1471.77     22.62 o 
   3   6   2      203.82      214.38      6.30 o 
   4   6   2       17.75       18.47      4.59 o 
   5   6   2      410.33      379.48     12.64 o 
   6   6   2      314.12      279.36     10.84 o 
   7   6   2       53.72      115.35     34.16 o 
  -8   7   2       71.48       58.57     11.99 o 
  -7   7   2       29.87       40.16     10.52 o 
  -6   7   2       26.85       45.30      7.16 o 
  -5   7   2       70.43       79.27      7.47 o 
  -4   7   2       70.17       56.89      5.94 o 
  -3   7   2      899.38      919.86     18.87 o 
  -2   7   2      273.60      259.10      5.69 o 
  -1   7   2     3193.79     2963.31     59.25 o 
   0   7   2     2130.30     2138.08     39.11 o 
   1   7   2      487.96      546.95      9.88 o 
   2   7   2     1357.82     1323.87     20.51 o 
   3   7   2      326.80      320.57      7.58 o 
   4   7   2      238.24      238.20      7.96 o 
   5   7   2      199.69      212.00      8.17 o 
   6   7   2      297.53      284.19     12.20 o 
   7   7   2      153.55      105.71     24.74 o 
  -8   8   2       27.55       30.46     14.34 o 
  -7   8   2      183.40      189.09     13.15 o 
  -6   8   2      131.20      155.09      7.87 o 
  -5   8   2      911.53      770.78     16.49 o 
  -4   8   2      363.60      380.30     10.70 o 
  -3   8   2      282.79      280.13      8.81 o 
  -2   8   2      426.96      411.29      8.26 o 
  -1   8   2      246.18      239.27      6.62 o 
   0   8   2      174.91      156.25      5.53 o 
   1   8   2     1564.59     1525.70     24.46 o 
   2   8   2     1457.38     1414.55     21.83 o 
   3   8   2      112.57      119.96      4.87 o 
   4   8   2       27.03       29.81      5.18 o 
   5   8   2       11.94       36.36      6.16 o 
   6   8   2       19.49       48.15      7.18 o 
   7   8   2        7.66       53.45     16.26 o 
  -8   9   2       29.13       29.67     11.43 o 
  -7   9   2      129.15      129.10     12.14 o 
  -6   9   2      361.04      331.60     10.89 o 
  -5   9   2      132.00      129.34     10.58 o 
  -4   9   2      601.02      609.27     14.37 o 
  -3   9   2      242.02      277.44      8.90 o 
  -2   9   2      108.74      119.05      5.21 o 
  -1   9   2      281.70      297.26      7.50 o 
   0   9   2      503.97      460.85     10.08 o 
   1   9   2     1681.76     1589.74     25.46 o 
   2   9   2      398.78      372.06      7.51 o 
   3   9   2      366.71      340.01      7.77 o 
   4   9   2       82.10       89.02      5.89 o 
   5   9   2       91.60      111.99      7.31 o 
   6   9   2        6.36       17.56      8.28 o 
   7   9   2      242.07      215.95     34.32 o 
  -8  10   2       19.79       -0.44     11.23 o 
  -7  10   2       30.33       35.22     10.43 o 
  -6  10   2      161.72      177.05     12.15 o 
  -5  10   2       97.52       89.51      6.92 o 
  -4  10   2      559.24      494.36     12.60 o 
  -3  10   2      955.12      923.03     21.46 o 
  -2  10   2      627.81      613.86     11.53 o 
  -1  10   2     1353.63     1303.77     22.35 o 
   0  10   2      119.35      119.73      8.85 o 
   1  10   2      439.58      456.73      8.82 o 
   2  10   2      793.37      706.85     11.96 o 
   3  10   2      526.65      478.44      9.52 o 
   4  10   2      258.43      243.53      8.16 o 
   5  10   2      253.16      254.72     10.56 o 
   6  10   2      100.07      104.47      9.82 o 
   7  10   2       41.31       58.95     36.33 o 
  -8  11   2       14.76       10.18     12.81 o 
  -7  11   2       11.52        1.37     13.83 o 
  -6  11   2      159.86      183.31      8.47 o 
  -5  11   2       26.05       13.72      5.91 o 
  -4  11   2      161.21      177.37      8.22 o 
  -3  11   2      711.10      624.09     12.08 o 
  -2  11   2      440.63      355.06      8.32 o 
  -1  11   2      619.72      568.81     10.97 o 
   0  11   2     2299.48     2473.60     49.40 o 
   1  11   2     2083.48     2139.62     33.78 o 
   2  11   2      366.99      413.48      8.07 o 
   3  11   2      172.58      185.89      5.79 o 
   4  11   2       58.63       42.64      6.22 o 
   5  11   2       86.80      105.80      8.96 o 
   6  11   2      262.46      230.03     12.32 o 
   7  11   2      187.56      179.21     20.40 o 
  -8  12   2        4.14       10.12     13.46 o 
  -7  12   2       34.70       28.20     12.04 o 
  -6  12   2      195.36      194.26     14.18 o 
  -5  12   2      146.29      161.28     14.30 o 
  -4  12   2      218.74      216.02      9.39 o 
  -3  12   2      295.78      314.91      7.62 o 
  -2  12   2      319.43      342.24      8.23 o 
  -1  12   2     1107.34     1106.50     21.07 o 
   0  12   2      883.94      894.98     19.28 o 
   1  12   2     1648.49     1643.56     28.30 o 
   2  12   2      359.36      379.09      8.19 o 
   3  12   2      141.77      163.08      5.57 o 
   4  12   2      112.34       96.40     13.09 o 
   5  12   2      128.88      146.33      8.82 o 
   6  12   2      152.19      137.65     12.02 o 
   7  12   2        8.20       30.00     16.69 o 
  -8  13   2       91.18       73.76     14.42 o 
  -7  13   2       93.71       68.42     13.08 o 
  -6  13   2        6.24        9.71     12.18 o 
  -5  13   2      305.89      271.89     11.49 o 
  -4  13   2       98.93      136.04      9.85 o 
  -3  13   2      561.16      475.93     10.05 o 
  -2  13   2      803.84      870.88     16.95 o 
  -1  13   2      379.75      369.55      8.96 o 
   0  13   2      807.05      903.12     17.81 o 
   1  13   2       73.55       94.29      5.19 o 
   2  13   2      843.08      771.37     13.76 o 
   3  13   2      109.80      116.42      5.56 o 
   4  13   2      342.41      288.19      9.84 o 
   5  13   2      396.84      351.67     12.24 o 
   6  13   2       18.61       40.69     10.46 o 
   7  13   2       27.06       46.90     17.19 o 
  -8  14   2        2.20       23.78     13.85 o 
  -7  14   2      140.11      121.16     17.36 o 
  -6  14   2       24.57       12.01     10.10 o 
  -5  14   2       81.91       88.88      8.19 o 
  -4  14   2      145.15      179.34      7.61 o 
  -3  14   2      391.37      329.85      8.06 o 
  -2  14   2      619.12      661.59     13.53 o 
  -1  14   2      217.60      212.27      9.49 o 
   0  14   2       41.84       45.64      3.71 o 
   1  14   2      325.42      307.99      8.88 o 
   2  14   2      181.76      188.32      5.71 o 
   3  14   2       63.03       63.61      5.81 o 
   4  14   2        4.87        5.48      5.85 o 
   5  14   2       98.60      103.90      8.48 o 
   6  14   2       74.48       94.17     11.54 o 
   7  14   2      145.38      164.92     20.46 o 
  -8  15   2      171.47      182.50     22.99 o 
  -7  15   2       39.32       14.84     12.24 o 
  -6  15   2       21.02       17.49      7.89 o 
  -5  15   2        6.12        6.85      7.10 o 
  -4  15   2      784.92      782.80     17.39 o 
  -3  15   2      147.38      128.74      5.74 o 
  -2  15   2     1556.12     1518.51     28.13 o 
  -1  15   2      849.00      822.42     16.45 o 
   0  15   2      643.86      538.63     10.74 o 
   1  15   2      295.05      273.63      8.57 o 
   2  15   2      355.88      335.03     10.04 o 
   3  15   2      310.68      300.88     10.41 o 
   4  15   2        6.32        1.26      5.92 o 
   5  15   2        3.50        4.35      9.10 o 
   6  15   2      168.66      162.45     13.10 o 
  -8  16   2      233.25      232.41     18.61 o 
  -7  16   2       14.14       14.96     12.17 o 
  -6  16   2       62.24       73.91      8.85 o 
  -5  16   2       32.48       38.48      7.65 o 
  -4  16   2      268.70      263.20     11.22 o 
  -3  16   2       27.50       27.20      4.16 o 
  -2  16   2       11.71       13.91      4.28 o 
  -1  16   2      185.19      186.32      6.39 o 
   0  16   2      178.77      187.82      5.86 o 
   1  16   2     1018.63      950.02     19.66 o 
   2  16   2      504.34      474.43     12.36 o 
   3  16   2      326.05      329.75     11.00 o 
   4  16   2      104.31      114.35      7.39 o 
   5  16   2       31.57       32.05      9.75 o 
   6  16   2       16.41       25.17     10.21 o 
  -8  17   2      128.51      118.05     15.95 o 
  -7  17   2       18.64       20.28     12.52 o 
  -6  17   2       63.90       53.64      8.65 o 
  -5  17   2      370.78      319.70     12.96 o 
  -4  17   2       21.37       23.65      7.03 o 
  -3  17   2      272.64      249.64      7.81 o 
  -2  17   2      247.32      193.42      6.88 o 
  -1  17   2      330.61      318.28      8.50 o 
   0  17   2      332.84      373.76      8.55 o 
   1  17   2       35.94       44.46      5.72 o 
   2  17   2      135.38      161.38      7.48 o 
   3  17   2      146.99      152.43     10.82 o 
   4  17   2      179.97      184.73      9.35 o 
   5  17   2        7.35       -3.23      9.21 o 
   6  17   2       21.40       18.02     10.76 o 
  -8  18   2       94.51      113.34     16.18 o 
  -7  18   2      139.91      138.91     15.12 o 
  -6  18   2       66.01       75.47      9.28 o 
  -5  18   2       13.33       31.13      7.93 o 
  -4  18   2      350.35      289.02     13.59 o 
  -3  18   2      136.08      167.10     10.50 o 
  -2  18   2       32.69       26.83      4.31 o 
  -1  18   2      106.81      123.86      5.47 o 
   0  18   2       74.48       81.81      4.30 o 
   1  18   2       69.85       80.71      5.86 o 
   2  18   2      102.03      114.10      6.98 o 
   3  18   2     1602.54     1468.94     30.04 o 
   4  18   2      287.82      277.64     10.96 o 
   5  18   2        2.85        5.42      9.23 o 
   6  18   2        9.90       13.74     10.47 o 
  -7  19   2      176.69      167.43     19.46 o 
  -6  19   2       84.14       93.49      9.73 o 
  -5  19   2      368.03      351.99     18.35 o 
  -4  19   2       83.02       87.23      9.61 o 
  -3  19   2      673.83      632.35     16.14 o 
  -2  19   2      677.85      660.94     14.27 o 
  -1  19   2      206.18      207.22      7.23 o 
   0  19   2      192.47      186.78      6.06 o 
   1  19   2      612.07      566.65     12.39 o 
   2  19   2      389.19      350.87     11.06 o 
   3  19   2      180.21      166.60      8.68 o 
   4  19   2      136.23      136.29      8.85 o 
   5  19   2       39.54       42.73     10.23 o 
   6  19   2      157.88      149.34     13.56 o 
  -7  20   2       78.00       83.44     10.43 o 
  -6  20   2      208.44      197.36     11.66 o 
  -5  20   2      514.41      432.35     16.98 o 
  -4  20   2      172.41      172.79     14.19 o 
  -3  20   2      241.40      260.79     10.08 o 
  -2  20   2       11.31       11.76      4.49 o 
  -1  20   2      222.98      207.96      7.26 o 
   0  20   2       38.06       45.71      4.58 o 
   1  20   2      160.97      173.39      6.87 o 
   2  20   2       47.43       54.38      5.89 o 
   3  20   2      105.50      107.98      7.90 o 
   4  20   2      137.23      143.70     11.37 o 
   5  20   2        7.47       15.11      9.79 o 
   6  20   2      186.37      193.64     14.35 o 
  -7  21   2       12.85       24.93      9.89 o 
  -6  21   2      150.30      148.74     10.99 o 
  -5  21   2      114.11       99.74     10.76 o 
  -4  21   2      795.05      754.05     23.25 o 
  -3  21   2      381.50      340.45     11.69 o 
  -2  21   2       94.03       93.43      9.64 o 
  -1  21   2      559.16      518.93     15.15 o 
   0  21   2      289.93      276.14      9.04 o 
   1  21   2      127.55      115.35      6.35 o 
   2  21   2      751.88      681.27     14.82 o 
   3  21   2      646.27      569.86     13.60 o 
   4  21   2      498.46      427.10     17.44 o 
   5  21   2       56.49       71.87     11.04 o 
   6  21   2      139.07      125.68     13.23 o 
  -7  22   2      123.95      111.50     11.43 o 
  -6  22   2       79.03       75.88     11.16 o 
  -5  22   2      128.16      139.95     11.68 o 
  -4  22   2      460.58      411.41     16.57 o 
  -3  22   2       43.00       59.03     11.21 o 
  -2  22   2      160.19      167.54     11.73 o 
  -1  22   2      211.79      205.10      8.07 o 
   0  22   2      143.96      157.02      7.15 o 
   1  22   2      149.40      187.43     18.02 o 
   2  22   2      100.20      122.08      7.14 o 
   3  22   2       15.18       51.76     17.17 o 
   4  22   2      459.73      375.92     16.60 o 
   5  22   2       52.46       69.55     12.04 o 
   6  22   2       62.34       65.41     14.44 o 
  -7  23   2       75.91       69.97     12.27 o 
  -6  23   2       58.28       56.36     10.99 o 
  -5  23   2      191.88      189.92     14.06 o 
  -4  23   2       83.69      119.28     13.41 o 
  -3  23   2       43.38       44.03      7.63 o 
  -2  23   2      418.54      391.73     12.75 o 
  -1  23   2      377.75      391.65     23.90 o 
   0  23   2     1154.49     1105.09     22.59 o 
   1  23   2      333.20      317.88      9.81 o 
   2  23   2      989.09      829.24     18.74 o 
   3  23   2      192.23      170.94      9.17 o 
   4  23   2       79.89      116.26     11.35 o 
   5  23   2       31.89       17.12     10.33 o 
   6  23   2        8.91       11.68     11.27 o 
  -7  24   2       22.13       -0.09     11.41 o 
  -6  24   2       15.67       15.08     10.36 o 
  -5  24   2       28.29       50.67     10.42 o 
  -4  24   2      556.78      484.13     18.40 o 
  -3  24   2      268.97      259.23     15.56 o 
  -2  24   2      418.07      354.60     12.49 o 
  -1  24   2      390.92      410.39     11.95 o 
   0  24   2      537.48      531.26     13.33 o 
   1  24   2       40.41       58.99      7.63 o 
   2  24   2      125.81      151.86      8.36 o 
   3  24   2       26.79       37.03      6.54 o 
   4  24   2      269.66      262.57     14.54 o 
   5  24   2      121.42      125.53     12.70 o 
  -7  25   2       23.50       31.17     25.76 o 
  -6  25   2      163.59      143.09     13.05 o 
  -5  25   2      300.60      262.61     16.53 o 
  -4  25   2      234.36      231.38     13.79 o 
  -3  25   2       11.41       26.83      7.74 o 
  -2  25   2      224.24      268.11     23.23 o 
  -1  25   2      188.64      244.16     24.45 o 
   0  25   2      505.19      515.04     13.26 o 
   1  25   2      151.40      205.71     11.40 o 
   2  25   2     1600.04     1436.84     36.11 o 
   3  25   2       15.01       19.99      7.05 o 
   4  25   2       29.85       25.68     10.25 o 
   5  25   2       20.66       24.28     11.16 o 
  -6  26   2       55.41       72.02     11.98 o 
  -5  26   2       91.85       64.75     11.10 o 
  -4  26   2      442.22      400.00     17.45 o 
  -3  26   2      481.05      445.85     21.46 o 
  -2  26   2        4.14       21.52      7.18 o 
  -1  26   2      879.23      817.41     27.44 o 
   0  26   2      557.02      561.00     25.21 o 
   1  26   2      558.10      561.90     13.43 o 
   2  26   2      224.84      288.88     10.25 o 
   3  26   2       97.67      104.79      9.53 o 
   4  26   2        7.42        6.07     10.71 o 
   5  26   2      158.43      193.38     21.88 o 
  -6  27   2       11.10        4.62     11.11 o 
  -5  27   2       12.27       -0.81     13.69 o 
  -4  27   2      202.23      204.05     16.24 o 
  -3  27   2        5.76        1.76     19.97 o 
  -2  27   2      240.63      229.41     10.87 o 
  -1  27   2       47.62       77.53     25.43 o 
   0  27   2      235.84      308.19     14.75 o 
   1  27   2      460.71      528.13     33.11 o 
   2  27   2      174.90      171.40      8.49 o 
   3  27   2       30.93       29.08      8.31 o 
   4  27   2        1.64        4.32     10.09 o 
   5  27   2       38.12       38.05     12.03 o 
  -6  28   2       14.18       16.96     11.75 o 
  -5  28   2       66.57       73.13     11.82 o 
  -4  28   2       54.68       55.77     15.84 o 
  -3  28   2        1.22        3.84     21.24 o 
  -2  28   2      392.56      384.40     13.87 o 
  -1  28   2       58.89       53.77     10.42 o 
   0  28   2      128.09      154.52     15.39 o 
   1  28   2      105.18      123.26      7.60 o 
   2  28   2       12.66       12.80      7.23 o 
   3  28   2       82.10      101.01      9.58 o 
   4  28   2       25.21       31.62     11.17 o 
   5  28   2       53.51       31.22     12.03 o 
  -6  29   2       16.80       15.94     11.73 o 
  -5  29   2        7.41       47.98     13.96 o 
  -4  29   2        3.99        5.17     16.21 o 
  -3  29   2       63.55       87.49     14.01 o 
  -2  29   2       78.72      100.17      9.18 o 
  -1  29   2      172.58      166.37     11.69 o 
   0  29   2      194.93      207.12     12.13 o 
   1  29   2      124.98      141.04      7.95 o 
   2  29   2      224.97      259.17     11.13 o 
   3  29   2       21.79        9.77      8.60 o 
   4  29   2       29.76       39.24     11.38 o 
  -5  30   2      110.35      150.92     16.64 o 
  -4  30   2      124.35      138.40     33.53 o 
  -3  30   2       99.65      104.64     14.90 o 
  -2  30   2       93.35      101.84     14.42 o 
  -1  30   2      123.26      120.56     11.12 o 
   0  30   2       41.02       40.45     11.30 o 
   1  30   2      159.38      181.91     11.88 o 
   2  30   2      114.99      123.32      9.08 o 
   3  30   2       80.16       74.36     11.06 o 
   4  30   2       41.15       57.92     12.00 o 
  -5  31   2       27.22       43.24     14.46 o 
  -4  31   2       22.88       19.43     13.60 o 
  -3  31   2      160.49      155.13     19.09 o 
  -2  31   2      140.70      130.15     11.39 o 
  -1  31   2       59.65       89.89     10.90 o 
   0  31   2        3.45        7.44      9.15 o 
   1  31   2        0.20        6.14      8.59 o 
   2  31   2        0.51       -0.91      8.17 o 
   3  31   2       10.54       14.71     11.25 o 
   4  31   2       16.94       19.02     11.71 o 
  -5  32   2       92.89       60.13     15.54 o 
  -4  32   2      232.83      256.52     23.71 o 
  -3  32   2       86.62       99.49     24.84 o 
  -2  32   2       39.44       56.13     10.37 o 
  -1  32   2      107.82       82.12     14.53 o 
   0  32   2       20.95       20.34      9.68 o 
   1  32   2       27.64       22.22     10.57 o 
   2  32   2        4.38        3.67      9.97 o 
   3  32   2       57.81       46.67     11.67 o 
   4  32   2       65.47       74.16     13.17 o 
  -5  33   2       48.09       78.22     19.61 o 
  -4  33   2      109.20      127.16     19.26 o 
  -3  33   2        1.62      -10.74     16.40 o 
  -2  33   2        2.47      -11.40     11.58 o 
  -1  33   2       30.97       19.03      8.32 o 
   0  33   2       30.54       35.28     10.18 o 
   1  33   2      103.32       94.51     10.63 o 
   2  33   2       48.60       56.09     11.17 o 
   3  33   2        9.89        9.22     11.96 o 
  -4  34   2       23.53        9.83     15.03 o 
  -3  34   2       43.28       61.01     15.57 o 
  -2  34   2      132.79      136.75     12.41 o 
  -1  34   2      149.08      155.22     13.01 o 
   0  34   2      111.33      111.99     12.43 o 
   1  34   2        4.68       -7.99      9.28 o 
   2  34   2      100.52      101.91     12.41 o 
   3  34   2       87.84       77.71     16.04 o 
  -4  35   2       90.89       83.71     32.63 o 
  -3  35   2       37.94       66.68     16.36 o 
  -2  35   2        2.77       10.68     14.74 o 
  -1  35   2       18.35       23.86     12.85 o 
   0  35   2       73.47       75.10     10.50 o 
   1  35   2       99.90      118.92     12.86 o 
   2  35   2       51.38       64.12     12.14 o 
  -3  36   2      136.51      184.58     28.07 o 
  -2  36   2        8.61        3.57     15.42 o 
  -1  36   2       52.25       30.49      9.79 o 
   0  36   2      108.33      123.93     11.69 o 
   1  36   2        6.39       41.50     11.44 o 
   2  36   2       64.25       52.09     12.23 o 
  -3  37   2       26.58       54.96     17.16 o 
  -2  37   2      100.70       99.75     17.98 o 
  -1  37   2        6.20        1.54      9.65 o 
   0  37   2       20.87       23.76     12.33 o 
   1  37   2       18.08       20.98     11.76 o 
  -2  38   2      106.45      126.21     27.50 o 
  -1  38   2      108.76      146.29     14.08 o 
   0  38   2      105.62      132.95     12.45 o 
   1  38   2       16.47       -2.97     11.80 o 
  -9   0   3        0.02        1.35     17.05 o 
  -8   0   3       17.49       36.13     15.80 o 
  -7   0   3       12.42        2.50     14.23 o 
  -5   0   3      301.62      322.13     18.96 o 
  -4   0   3     1771.71     2078.18     50.73 o 
  -3   0   3      165.14      223.59     13.44 o 
  -2   0   3      500.92      574.08     16.26 o 
  -1   0   3       15.64       19.92      3.44 o 
   0   0   3        6.37       12.14      5.43 o 
   1   0   3      644.93      823.95     27.25 o 
   2   0   3      910.67      996.36     32.90 o 
   3   0   3       19.81       24.96      6.93 o 
   4   0   3      322.56      330.72     16.28 o 
   5   0   3       88.89      109.10     11.18 o 
   6   0   3      824.88      655.04     42.36 o 
   7   0   3       71.57       85.19     24.63 o 
  -9   1   3        1.12        9.52     12.14 o 
  -8   1   3       80.11       81.35     12.22 o 
  -7   1   3        0.02       27.10     10.06 o 
  -5   1   3      106.32      133.32     11.56 o 
  -4   1   3      347.30      516.48     28.50 o 
  -3   1   3       59.11       51.08      5.80 o 
  -2   1   3      554.47      650.27     14.10 o 
  -1   1   3     1309.00     1741.44     46.52 o 
   0   1   3      836.50      877.79     20.11 o 
   1   1   3      280.24      394.18     32.56 o 
   2   1   3      552.45      621.30     32.20 o 
   3   1   3      120.07      121.35      8.76 o 
   4   1   3      341.68      360.03     15.37 o 
   5   1   3      115.68      145.66      8.85 o 
   6   1   3      314.31      353.34     17.02 o 
   7   1   3      105.02      122.24     21.57 o 
  -9   2   3       22.42       28.96     12.56 o 
  -8   2   3       80.67      107.78     12.56 o 
  -7   2   3      192.74      207.66     13.22 o 
  -6   2   3       65.98       89.79     14.48 o 
  -5   2   3       34.50       41.66      6.65 o 
  -4   2   3      947.56     1145.11     68.32 o 
  -3   2   3      342.49      341.11     11.27 o 
  -2   2   3      429.71      517.83     14.04 o 
  -1   2   3     2187.67     2445.34     85.62 o 
   0   2   3     1209.06     1323.41     37.17 o 
   1   2   3      297.79      379.77     32.24 o 
   2   2   3      662.01      688.52     44.02 o 
   3   2   3      853.95      814.35     16.52 o 
   4   2   3       60.57      107.90      7.46 o 
   5   2   3       87.12      116.17      7.19 o 
   6   2   3      200.55      247.46     15.20 o 
   7   2   3       74.79       90.36     24.90 o 
  -9   3   3       10.86       31.86     12.61 o 
  -8   3   3      108.13      127.78     13.49 o 
  -7   3   3        7.11       42.63     10.19 o 
  -6   3   3      390.65      561.68     47.54 o 
  -5   3   3       30.48       63.11      8.32 o 
  -4   3   3       77.33       81.32     14.53 o 
  -3   3   3        7.33        9.90      3.79 o 
  -2   3   3     1183.77     1233.57     24.46 o 
  -1   3   3      191.56      176.64      7.90 o 
   0   3   3     1669.65     1655.67     48.62 o 
   1   3   3       62.22      100.00     11.60 o 
   2   3   3      394.03      454.33     31.92 o 
   3   3   3      286.28      298.64      8.76 o 
   4   3   3      365.89      357.87     12.19 o 
   5   3   3      280.27      301.33     13.23 o 
   6   3   3       19.69       86.81     11.43 o 
   7   3   3      178.98      166.35     27.99 o 
  -9   4   3       56.87       34.27     12.85 o 
  -8   4   3      265.14      228.57     14.85 o 
  -7   4   3      222.77      215.90     13.33 o 
  -6   4   3     2831.40     2482.61     57.11 o 
  -5   4   3      425.01      463.09     12.78 o 
  -4   4   3      213.77      286.19     21.85 o 
  -3   4   3       97.60      125.24      6.20 o 
  -2   4   3      139.30      150.86      7.24 o 
  -1   4   3      114.67      117.54      4.30 o 
   0   4   3     2001.93     2094.19     38.99 o 
   1   4   3     1062.25     1073.55     21.35 o 
   2   4   3        9.04       10.77      3.58 o 
   3   4   3      214.45      219.89     12.55 o 
   4   4   3       32.33       59.11     15.69 o 
   5   4   3      253.54      250.38      9.97 o 
   6   4   3      251.81      303.03     27.50 o 
   7   4   3      151.06      123.99     26.07 o 
  -9   5   3        7.68        1.03     12.29 o 
  -8   5   3      102.07      110.26     12.78 o 
  -7   5   3       97.52      124.91     11.72 o 
  -6   5   3     2442.97     2276.41     52.86 o 
  -5   5   3      530.94      577.16     14.68 o 
  -4   5   3      854.12      842.52     18.44 o 
  -3   5   3      353.15      302.72      9.89 o 
  -2   5   3      653.15      612.24     14.79 o 
  -1   5   3      395.60      367.96      7.96 o 
   0   5   3      149.15      153.85      5.89 o 
   1   5   3       70.19      100.25      5.29 o 
   2   5   3      811.92      809.02     14.51 o 
   3   5   3      187.78      196.33      9.95 o 
   4   5   3      150.05      157.83     11.44 o 
   5   5   3       24.88       80.91      8.46 o 
   6   5   3      182.50      283.72     34.21 o 
  -8   6   3       76.64      104.17     13.37 o 
  -7   6   3      258.98      270.78     14.45 o 
  -6   6   3     1293.99     1217.11     31.40 o 
  -5   6   3      129.98      158.41      7.91 o 
  -4   6   3     2402.35     2346.72     45.38 o 
  -3   6   3      113.08      103.13      5.89 o 
  -2   6   3      170.44      192.07      6.81 o 
  -1   6   3      995.70     1028.10     18.30 o 
   0   6   3     2821.34     2915.32     53.79 o 
   1   6   3     2663.77     2616.90     48.61 o 
   2   6   3       69.48       81.02      4.15 o 
   3   6   3      200.54      213.16      6.66 o 
   4   6   3       12.75       20.76      5.06 o 
   5   6   3      158.93      171.25     14.08 o 
   6   6   3       51.81      189.08     33.55 o 
  -8   7   3      207.33      223.46     14.69 o 
  -7   7   3       74.85       73.21     13.68 o 
  -6   7   3     1105.15     1110.10     29.28 o 
  -5   7   3      329.18      333.02     11.15 o 
  -4   7   3      620.42      630.13     14.89 o 
  -3   7   3      639.22      658.77     12.93 o 
  -2   7   3      562.53      590.07     14.68 o 
  -1   7   3     1068.82     1028.33     19.92 o 
   0   7   3      233.16      258.81      7.59 o 
   1   7   3       58.51       45.78      4.88 o 
   2   7   3      835.47      774.57     13.92 o 
   3   7   3       21.55       28.96      4.21 o 
   4   7   3       33.60       32.21      5.03 o 
   5   7   3       97.42      122.44      8.84 o 
   6   7   3       57.32       70.91     11.39 o 
  -8   8   3      121.02      160.57     17.98 o 
  -7   8   3      201.93      181.74     12.95 o 
  -6   8   3       97.59      135.30     12.81 o 
  -5   8   3      410.41      409.79     12.24 o 
  -4   8   3      748.24      726.20     16.57 o 
  -3   8   3      276.24      241.65      6.86 o 
  -2   8   3      211.32      193.94      6.45 o 
  -1   8   3     1297.27     1281.48     24.35 o 
   0   8   3      931.86      923.52     20.42 o 
   1   8   3      812.09      780.12     16.27 o 
   2   8   3      149.33      146.90      4.96 o 
   3   8   3       86.79       91.33      4.92 o 
   4   8   3      209.05      200.46      8.20 o 
   5   8   3      653.72      542.45     14.01 o 
   6   8   3       37.33       70.60     11.58 o 
  -8   9   3       64.10       97.15     12.50 o 
  -7   9   3      177.22      180.49     12.77 o 
  -6   9   3      178.45      173.12      8.98 o 
  -5   9   3      116.09      131.97      7.57 o 
  -4   9   3      136.42      134.02      6.72 o 
  -3   9   3      686.84      734.76     14.14 o 
  -2   9   3      729.33      661.50     15.18 o 
  -1   9   3      586.35      607.98     11.90 o 
   0   9   3      542.08      554.77     12.22 o 
   1   9   3      215.80      223.76      6.72 o 
   2   9   3       50.41       51.08      3.68 o 
   3   9   3      203.80      195.28      6.38 o 
   4   9   3      409.81      351.94     10.43 o 
   5   9   3      168.48      227.99     11.64 o 
   6   9   3       42.12       57.35     11.66 o 
  -8  10   3       47.74       86.07     12.43 o 
  -7  10   3       72.65       88.65     11.07 o 
  -6  10   3       77.07       70.10      7.47 o 
  -5  10   3      843.56      777.27     18.44 o 
  -4  10   3      120.89      132.27      7.56 o 
  -3  10   3      342.40      325.44      7.11 o 
  -2  10   3      143.68      153.66      5.83 o 
  -1  10   3      632.57      678.64     12.97 o 
   0  10   3      160.15      143.63      5.84 o 
   1  10   3     1202.59     1199.50     19.97 o 
   2  10   3       12.23       11.37      3.67 o 
   3  10   3      388.13      361.65      8.42 o 
   4  10   3      188.54      157.98      7.62 o 
   5  10   3      343.14      321.24     13.44 o 
   6  10   3       39.44       40.37     11.50 o 
  -8  11   3      250.28      191.46     14.34 o 
  -7  11   3      143.48      116.37     11.76 o 
  -6  11   3      216.87      193.68      9.70 o 
  -5  11   3      108.30      123.68      9.21 o 
  -4  11   3      324.27      311.23     12.02 o 
  -3  11   3       14.37        9.24      2.94 o 
  -2  11   3      606.59      548.54     10.96 o 
  -1  11   3     1497.02     1491.42     27.85 o 
   0  11   3       93.40      102.79      4.93 o 
   1  11   3      393.20      412.72      8.58 o 
   2  11   3       51.28       58.51      4.27 o 
   3  11   3       15.11       17.99      4.27 o 
   4  11   3      213.12      193.14     10.52 o 
   5  11   3        2.07       20.54      8.30 o 
   6  11   3      198.12      168.50     11.78 o 
  -8  12   3       11.40       11.21     13.15 o 
  -7  12   3       89.72       84.09     11.27 o 
  -6  12   3       13.01       10.23      6.79 o 
  -5  12   3      137.59      155.25      8.30 o 
  -4  12   3      173.45      199.59      9.00 o 
  -3  12   3      285.22      262.70      6.96 o 
  -2  12   3     1015.05     1106.51     19.63 o 
  -1  12   3      160.58      194.79      7.70 o 
   0  12   3      108.60      126.43      5.37 o 
   1  12   3      356.07      378.37      8.13 o 
   2  12   3      211.19      191.64      6.31 o 
   3  12   3       75.80       83.56      4.95 o 
   4  12   3       13.34       26.01      7.67 o 
   5  12   3       83.18       98.88     15.03 o 
   6  12   3      270.84      281.69     13.85 o 
  -8  13   3       69.55       61.69     18.96 o 
  -7  13   3       44.44       35.68     12.47 o 
  -6  13   3       26.66       36.98      7.78 o 
  -5  13   3      481.28      406.58     15.88 o 
  -4  13   3      137.07      129.73      7.56 o 
  -3  13   3      333.68      289.41      7.46 o 
  -2  13   3     1018.76      970.95     17.63 o 
  -1  13   3      231.82      193.18      7.96 o 
   0  13   3      290.91      306.95      8.54 o 
   1  13   3       26.49       33.38      3.87 o 
   2  13   3      494.88      479.58     10.09 o 
   3  13   3      377.07      343.07     12.93 o 
   4  13   3      284.23      256.49     11.96 o 
   5  13   3      126.87      121.45     10.39 o 
   6  13   3      343.34      348.30     17.27 o 
  -8  14   3      143.35      137.33     16.11 o 
  -7  14   3       47.23       33.84     12.15 o 
  -6  14   3      142.51      154.16     10.08 o 
  -5  14   3      125.61      118.80      8.58 o 
  -4  14   3        4.60       10.23      5.78 o 
  -3  14   3      241.67      225.67      7.16 o 
  -2  14   3       56.71       60.04      4.15 o 
  -1  14   3      153.84      150.73      6.94 o 
   0  14   3        3.30        7.36      3.81 o 
   1  14   3      491.67      470.65     10.36 o 
   2  14   3      474.27      462.89      9.94 o 
   3  14   3      513.64      427.59     14.39 o 
   4  14   3       35.92       40.07      9.87 o 
   5  14   3       41.91       55.05      9.27 o 
   6  14   3      490.30      422.55     18.80 o 
  -8  15   3       67.86       72.17     14.71 o 
  -7  15   3       28.67       18.68     12.31 o 
  -6  15   3       93.34       90.66      9.14 o 
  -5  15   3      140.04      123.76     11.49 o 
  -4  15   3       14.41       22.27      6.02 o 
  -3  15   3      196.76      201.20      6.95 o 
  -2  15   3       47.96       61.70      4.32 o 
  -1  15   3      958.49      905.09     18.35 o 
   0  15   3     1922.07     1821.22     34.35 o 
   1  15   3       11.84       16.88      3.81 o 
   2  15   3      349.48      329.76      8.97 o 
   3  15   3      159.11      148.33      9.45 o 
   4  15   3       37.76       23.55      8.12 o 
   5  15   3      306.38      294.97     13.68 o 
   6  15   3      164.66      179.31     22.96 o 
  -8  16   3       55.90       60.51     14.50 o 
  -7  16   3      234.26      220.85     19.43 o 
  -6  16   3        2.89       20.96      9.02 o 
  -5  16   3       17.83       14.63      6.70 o 
  -4  16   3      386.24      353.98     12.84 o 
  -3  16   3      538.34      516.06     11.80 o 
  -2  16   3       17.35       26.88      4.02 o 
  -1  16   3        3.39        7.09      4.18 o 
   0  16   3      795.87      806.45     18.49 o 
   1  16   3      768.55      760.44     14.96 o 
   2  16   3       29.88       34.85      5.86 o 
   3  16   3       68.08       65.43      8.32 o 
   4  16   3       96.39      102.16      9.64 o 
   5  16   3      118.47      122.55     12.04 o 
   6  16   3       24.62       26.37     23.38 o 
  -8  17   3        3.52        2.39     13.85 o 
  -7  17   3       69.59       70.34     13.29 o 
  -6  17   3      350.55      347.86     16.10 o 
  -5  17   3       68.38       71.70      9.40 o 
  -4  17   3       70.49       64.06      7.74 o 
  -3  17   3      359.12      324.73      9.04 o 
  -2  17   3      651.31      614.16     12.58 o 
  -1  17   3      455.19      432.38     10.75 o 
   0  17   3      190.63      190.09      7.69 o 
   1  17   3     1321.03     1308.41     26.34 o 
   2  17   3      472.71      436.26     12.37 o 
   3  17   3       32.91       26.82      7.65 o 
   4  17   3      104.45       93.74      9.77 o 
   5  17   3        4.72        5.53      9.78 o 
   6  17   3       80.31       80.26     12.49 o 
  -8  18   3       23.43       21.87     16.40 o 
  -7  18   3       16.75        0.63     12.33 o 
  -6  18   3       67.31       55.49     10.12 o 
  -5  18   3      167.92      157.74     11.43 o 
  -4  18   3      196.23      172.12      9.79 o 
  -3  18   3        2.61       18.69      4.48 o 
  -2  18   3       35.22       43.45      4.57 o 
  -1  18   3      208.09      201.07      7.50 o 
   0  18   3      547.20      542.17     12.60 o 
   1  18   3       61.84       63.67      6.04 o 
   2  18   3       94.54      105.87      7.36 o 
   3  18   3      152.61      153.51      9.99 o 
   4  18   3      218.30      190.33     11.39 o 
   5  18   3        6.42        5.22      9.83 o 
   6  18   3       89.80       68.91     13.72 o 
  -8  19   3       43.50       26.49     14.43 o 
  -7  19   3       91.06       72.33     13.72 o 
  -6  19   3       59.41       49.34     10.27 o 
  -5  19   3      109.99      116.79     10.66 o 
  -4  19   3        0.44       -9.87      9.38 o 
  -3  19   3      448.40      381.75     10.25 o 
  -2  19   3        6.27        4.65      4.26 o 
  -1  19   3      250.92      229.14     12.99 o 
   0  19   3       57.22       80.58      4.97 o 
   1  19   3      287.85      283.05      9.97 o 
   2  19   3       86.63       91.01      8.49 o 
   3  19   3        3.86       -2.92      7.49 o 
   4  19   3      676.37      594.04     18.52 o 
   5  19   3       14.16       18.30     10.66 o 
  -7  20   3       86.06       83.31     14.15 o 
  -6  20   3      305.70      257.46     14.78 o 
  -5  20   3       19.86       20.24     10.53 o 
  -4  20   3       45.28       33.73     18.22 o 
  -3  20   3      609.51      574.95     13.38 o 
  -2  20   3       85.62      112.41      5.69 o 
  -1  20   3      226.15      207.83     10.29 o 
   0  20   3      157.29      150.55      7.43 o 
   1  20   3      220.35      213.14      8.84 o 
   2  20   3     1807.48     1532.89     34.95 o 
   3  20   3      411.05      373.45     14.16 o 
   4  20   3      314.28      322.53     22.49 o 
   5  20   3       12.20       19.19     10.96 o 
  -7  21   3      133.56      115.55     14.97 o 
  -6  21   3        3.91       21.97     10.05 o 
  -5  21   3        4.37       10.12     10.65 o 
  -4  21   3      237.33      213.35     14.81 o 
  -3  21   3      304.25      304.23     11.05 o 
  -2  21   3       90.94       98.76      5.71 o 
  -1  21   3       16.05       16.57      4.26 o 
   0  21   3      599.80      553.99     13.88 o 
   1  21   3      503.98      449.05     17.15 o 
   2  21   3      487.16      456.61     15.58 o 
   3  21   3      112.19      117.67      9.79 o 
   4  21   3       63.87       96.44     10.20 o 
   5  21   3       39.02       29.45     14.88 o 
  -7  22   3       61.05       91.71     24.53 o 
  -6  22   3      451.79      364.61     19.95 o 
  -5  22   3      202.84      198.11     15.22 o 
  -4  22   3      244.92      216.72     14.98 o 
  -3  22   3      324.06      322.34     15.97 o 
  -2  22   3      118.25      129.31      6.32 o 
  -1  22   3      408.60      412.72     12.58 o 
   0  22   3     1648.83     1547.35     30.44 o 
   1  22   3       40.60       54.21      7.88 o 
   2  22   3      703.74      592.32     17.44 o 
   3  22   3       35.25       37.44      8.72 o 
   4  22   3       54.90       50.68      9.50 o 
   5  22   3        2.53        6.89     10.84 o 
  -7  23   3      176.92      177.59     26.90 o 
  -6  23   3      102.23      104.10     13.90 o 
  -5  23   3      151.51      150.49     23.30 o 
  -4  23   3      464.32      414.02     24.47 o 
  -3  23   3      151.25      167.37     16.26 o 
  -2  23   3       68.49       61.84      5.61 o 
  -1  23   3      190.17      212.37      9.44 o 
   0  23   3      105.39      123.85      7.37 o 
   1  23   3      155.31      153.05     11.91 o 
   2  23   3      213.62      219.81      9.84 o 
   3  23   3       26.89       29.28      8.67 o 
   4  23   3       12.64       16.65      9.27 o 
   5  23   3        3.40        6.05     11.04 o 
  -7  24   3      107.76      107.09     15.40 o 
  -6  24   3      633.86      521.10     23.90 o 
  -5  24   3       86.57       85.90     13.04 o 
  -4  24   3        9.77       18.69     10.91 o 
  -3  24   3      208.86      230.01     15.73 o 
  -2  24   3      438.16      455.38     14.31 o 
  -1  24   3        5.64       22.04      8.84 o 
   0  24   3      750.92      641.39     15.54 o 
   1  24   3      156.31      171.95      7.90 o 
   2  24   3      140.48      138.31     11.23 o 
   3  24   3      127.61      117.47      9.11 o 
   4  24   3       48.48       52.02     10.24 o 
   5  24   3        1.65       -9.14     11.71 o 
  -7  25   3       54.16       78.64     15.23 o 
  -6  25   3        8.42       30.11     12.34 o 
  -5  25   3       54.31       68.78     15.41 o 
  -4  25   3      100.41      121.71     13.71 o 
  -3  25   3      208.61      204.93     25.39 o 
  -2  25   3     1799.29     1626.28     35.67 o 
  -1  25   3      151.14      156.74     12.65 o 
   0  25   3      553.84      482.40     13.19 o 
   1  25   3      164.00      151.40      8.55 o 
   2  25   3      100.06       93.46      9.00 o 
   3  25   3       21.85       26.34      7.83 o 
   4  25   3      215.33      199.98     14.42 o 
   5  25   3       50.50       30.69     12.05 o 
  -6  26   3       25.53       27.32     13.08 o 
  -5  26   3      179.13      184.83     30.64 o 
  -4  26   3      340.96      321.86     19.20 o 
  -3  26   3      220.42      229.67     16.47 o 
  -2  26   3       14.35       46.73     14.19 o 
  -1  26   3       74.42      111.19     15.31 o 
   0  26   3      417.31      399.62     12.18 o 
   1  26   3      128.91      121.77     11.31 o 
   2  26   3       34.76       43.63      7.78 o 
   3  26   3       92.75       91.24      8.87 o 
   4  26   3       31.26       31.98     11.07 o 
  -6  27   3       59.72       66.89     15.25 o 
  -5  27   3       15.64       50.45     13.40 o 
  -4  27   3       67.98      100.28     13.79 o 
  -3  27   3       17.12       10.97     11.88 o 
  -2  27   3      349.19      365.50     14.61 o 
  -1  27   3      644.03      619.71     20.33 o 
   0  27   3      410.61      432.50     12.70 o 
   1  27   3        0.80        3.19      8.11 o 
   2  27   3       61.63       84.28     10.58 o 
   3  27   3      186.72      189.13     10.44 o 
   4  27   3       52.34       68.94     12.02 o 
  -6  28   3      148.17      133.97     16.56 o 
  -5  28   3        3.90       24.24     26.27 o 
  -4  28   3       28.80       50.55     16.84 o 
  -3  28   3       96.52       96.51     17.72 o 
  -2  28   3      121.68      128.91      9.67 o 
  -1  28   3      274.04      304.33     14.60 o 
   0  28   3       91.09       98.33      8.34 o 
   1  28   3      124.83      136.20      8.85 o 
   2  28   3        9.71       10.26      4.95 o 
   3  28   3        4.21       21.43      8.11 o 
   4  28   3       16.47       43.82     14.70 o 
  -6  29   3      106.53      110.24     16.95 o 
  -5  29   3       87.23       80.43     14.69 o 
  -4  29   3       55.90       51.39     13.91 o 
  -3  29   3       71.25       92.95     14.45 o 
  -2  29   3      234.34      251.86     12.10 o 
  -1  29   3       26.72       16.50      5.61 o 
   0  29   3       41.20       48.68     10.02 o 
   1  29   3       62.36       68.41      8.88 o 
   2  29   3       85.73       89.81      8.46 o 
   3  29   3       15.19       22.17      8.37 o 
   4  29   3       27.16       30.42     11.89 o 
  -5  30   3       28.38       30.67     14.14 o 
  -4  30   3      196.64      208.45     18.97 o 
  -3  30   3      255.24      247.52     18.48 o 
  -2  30   3       78.65       66.07      9.13 o 
  -1  30   3        2.75       -4.37      6.06 o 
   0  30   3       31.79       46.40     10.04 o 
   1  30   3      217.02      233.50     10.53 o 
   2  30   3       37.10       36.25      8.07 o 
   3  30   3       31.18       17.33      9.45 o 
  -5  31   3       11.53       20.11     14.26 o 
  -4  31   3       22.76        1.79     29.34 o 
  -3  31   3      161.87      174.74     17.19 o 
  -2  31   3       56.20       60.35      9.29 o 
  -1  31   3       30.82       21.42      9.93 o 
   0  31   3        8.53        8.89      9.67 o 
   1  31   3        5.99       12.19     10.03 o 
   2  31   3        3.95        9.54      7.83 o 
   3  31   3        4.33       14.83     14.66 o 
  -5  32   3       24.00       35.41     15.05 o 
  -4  32   3       91.75      127.46     16.69 o 
  -3  32   3      121.67      128.77     16.25 o 
  -2  32   3       35.24       37.92      9.13 o 
  -1  32   3       38.68       21.97      7.80 o 
   0  32   3        4.75        5.91     11.10 o 
   1  32   3        9.25        6.07     10.27 o 
   2  32   3       92.48      102.28      9.47 o 
   3  32   3       51.70       63.08     21.10 o 
  -4  33   3       93.85      110.05     16.94 o 
  -3  33   3       43.06       56.26     15.43 o 
  -2  33   3       28.90       37.06      9.48 o 
  -1  33   3      115.63      129.10     12.59 o 
   0  33   3      137.34      167.45     13.04 o 
   1  33   3       51.59       51.97     11.36 o 
   2  33   3      102.74      130.82     13.36 o 
  -4  34   3       71.47       54.48     16.31 o 
  -3  34   3        4.21       12.75     15.56 o 
  -2  34   3       26.91       33.08     15.36 o 
  -1  34   3       14.66       16.66     11.49 o 
   0  34   3      108.03      130.88     12.78 o 
   1  34   3       46.32       64.25     11.87 o 
   2  34   3      150.62      168.88     14.35 o 
  -4  35   3       79.97       59.76     16.61 o 
  -3  35   3       89.65      118.89     19.40 o 
  -2  35   3        0.11      -22.01     14.77 o 
  -1  35   3       40.89       30.09      9.18 o 
   0  35   3       34.93       49.97     11.66 o 
   1  35   3       44.49       66.22     12.26 o 
   2  35   3      335.65      357.41     17.91 o 
  -3  36   3       85.81      103.41     17.62 o 
  -2  36   3       76.55       86.96     17.61 o 
  -1  36   3        6.78        9.11      9.36 o 
   0  36   3      190.89      212.79     14.91 o 
   1  36   3       52.62       77.31     12.98 o 
  -2  37   3      107.12      132.54     28.33 o 
  -1  37   3       20.83       11.63      9.28 o 
   0  37   3       35.55       51.94     12.58 o 
  -9   0   4       14.23       15.33     17.33 o 
  -8   0   4       35.11       56.85     21.69 o 
  -7   0   4      205.45      220.22     18.59 o 
  -6   0   4       81.06      109.12     29.66 o 
  -5   0   4       28.16       43.72     16.44 o 
  -4   0   4      122.99      155.17     12.11 o 
  -2   0   4      701.29      797.93     21.68 o 
  -1   0   4     1000.08     1359.54     34.43 o 
   0   0   4      968.74     1012.55     33.23 o 
   1   0   4      576.35      658.44     23.89 o 
   2   0   4        3.39       15.89      8.58 o 
   3   0   4       54.27       73.88     16.29 o 
   4   0   4      501.40      458.37     21.62 o 
   5   0   4       63.80       84.46     13.81 o 
   6   0   4       41.49       30.54     20.48 o 
  -9   1   4       13.58       15.64     12.22 o 
  -8   1   4        2.59       35.92     12.43 o 
  -7   1   4       26.73       66.98     10.52 o 
  -6   1   4      211.93      270.25     13.28 o 
  -5   1   4      140.48      152.43      8.16 o 
  -4   1   4      103.08      151.29     14.36 o 
  -3   1   4      261.15      274.45      9.90 o 
  -2   1   4      305.62      404.41     23.76 o 
  -1   1   4      935.50     1166.85     21.19 o 
   0   1   4      151.25      393.09     19.81 o 
   1   1   4      232.92      313.83     11.96 o 
   2   1   4      475.70      446.15     11.89 o 
   3   1   4       27.65       28.05      7.01 o 
   4   1   4      397.89      430.27     14.69 o 
   5   1   4      283.31      255.35     12.89 o 
   6   1   4       10.51       28.89     11.03 o 
  -9   2   4       37.33       21.71     12.35 o 
  -8   2   4       88.89      106.47     13.09 o 
  -7   2   4      275.26      296.48     14.71 o 
  -6   2   4       34.11       93.12     11.36 o 
  -5   2   4       67.36       79.79      6.88 o 
  -4   2   4      139.67      155.66      7.02 o 
  -3   2   4     1075.78     1058.06     22.10 o 
  -2   2   4      132.87      170.54      8.80 o 
  -1   2   4      424.27      514.83     14.73 o 
   0   2   4      635.56      670.66     16.80 o 
   1   2   4     1075.94     1122.98     30.05 o 
   2   2   4       59.12       82.49      7.64 o 
   3   2   4       46.95       74.35      6.82 o 
   4   2   4      477.09      431.09     26.37 o 
   5   2   4       11.00       76.51     11.16 o 
   6   2   4       49.31       59.70     15.71 o 
  -9   3   4        3.01       -2.87     11.87 o 
  -8   3   4       33.87       49.84     11.34 o 
  -7   3   4      240.04      272.60     14.31 o 
  -6   3   4      311.98      298.84     14.21 o 
  -5   3   4        4.43       14.41      5.68 o 
  -4   3   4      623.82      584.19     14.17 o 
  -3   3   4       55.14      104.08      8.94 o 
  -2   3   4      106.40      140.45      6.33 o 
  -1   3   4      559.24      670.11     25.77 o 
   0   3   4      284.58      346.03     25.46 o 
   1   3   4      958.33      957.33     33.27 o 
   2   3   4      399.46      346.22     13.25 o 
   3   3   4      796.78      714.72     19.43 o 
   4   3   4       67.54       74.40     12.42 o 
   5   3   4      185.60      200.89     10.44 o 
   6   3   4       90.66       92.00     12.33 o 
  -9   4   4       22.50       20.59     12.36 o 
  -8   4   4      142.58      139.63     12.95 o 
  -7   4   4      143.94      194.32     18.24 o 
  -6   4   4      146.68      157.13     13.64 o 
  -5   4   4      189.55      188.51      8.33 o 
  -4   4   4       85.19       72.25      5.48 o 
  -3   4   4        0.54        3.95      2.51 o 
  -2   4   4     1918.93     1930.93     33.81 o 
  -1   4   4       58.66       60.59      5.14 o 
   0   4   4      219.89      241.20     11.86 o 
   1   4   4      529.58      575.13     25.05 o 
   2   4   4      146.42      180.52     18.98 o 
   3   4   4      392.87      382.33     13.37 o 
   4   4   4       36.18       24.93     11.52 o 
   5   4   4       32.75       94.67     13.02 o 
   6   4   4       96.44       84.86     15.02 o 
  -9   5   4       16.32       18.47     13.42 o 
  -8   5   4      216.63      231.39     14.58 o 
  -7   5   4      116.22      124.91     11.61 o 
  -6   5   4      470.03      467.69     17.09 o 
  -5   5   4      132.87      122.89      7.19 o 
  -4   5   4       67.87       86.53      6.50 o 
  -3   5   4      679.35      628.96     16.13 o 
  -2   5   4       36.31       50.01      3.89 o 
  -1   5   4     1606.37     1642.51     35.26 o 
   0   5   4      183.81      189.12      8.31 o 
   1   5   4      451.21      465.32     23.90 o 
   2   5   4      281.82      265.66     10.44 o 
   3   5   4      324.23      302.67     15.84 o 
   4   5   4      107.78      228.88     25.15 o 
   5   5   4      250.32      236.82     11.91 o 
   6   5   4      119.75       94.03     15.56 o 
  -9   6   4       32.45       37.99     12.93 o 
  -8   6   4     1258.25     1003.65     29.05 o 
  -7   6   4      236.29      264.99     14.16 o 
  -6   6   4      125.74      166.91     11.30 o 
  -5   6   4      187.33      217.76      8.91 o 
  -4   6   4       78.48       87.79      5.90 o 
  -3   6   4     1092.77     1074.92     22.46 o 
  -2   6   4      111.23      121.34      5.27 o 
  -1   6   4       35.06       42.32      4.97 o 
   0   6   4      163.99      179.20      8.00 o 
   1   6   4      609.02      622.48     16.28 o 
   2   6   4      792.21      773.99     19.67 o 
   3   6   4      539.97      513.25     27.19 o 
   4   6   4      316.60      290.94     20.81 o 
   5   6   4       50.14       96.46     13.37 o 
   6   6   4       89.98       85.96     17.11 o 
  -8   7   4     1005.55      818.11     25.54 o 
  -7   7   4      341.50      331.34     15.57 o 
  -6   7   4      835.33      753.39     22.29 o 
  -5   7   4      127.52      159.72     12.89 o 
  -4   7   4      138.36      127.88      9.66 o 
  -3   7   4      236.37      257.84      8.76 o 
  -2   7   4       30.66       32.01      3.73 o 
  -1   7   4        6.48        5.61      4.53 o 
   0   7   4      362.58      327.07      9.33 o 
   1   7   4       34.72       35.76      5.08 o 
   2   7   4       58.23       66.17      6.07 o 
   3   7   4      421.54      403.69     12.34 o 
   4   7   4        6.97       50.62      7.23 o 
   5   7   4      248.59      213.95     17.02 o 
   6   7   4      105.99      140.77     17.42 o 
  -8   8   4      407.97      382.23     17.69 o 
  -7   8   4      123.49      131.51     11.69 o 
  -6   8   4      422.19      410.51     16.04 o 
  -5   8   4      135.24      164.98      8.31 o 
  -4   8   4      225.94      244.92      8.99 o 
  -3   8   4      737.62      689.09     15.75 o 
  -2   8   4      169.89      207.12      7.36 o 
  -1   8   4     1044.44      926.64     18.73 o 
   0   8   4       66.37       57.41      4.95 o 
   1   8   4      464.67      491.38     12.22 o 
   2   8   4       28.67       40.93      5.79 o 
   3   8   4      189.71      195.09      8.21 o 
   4   8   4      687.50      593.20     15.84 o 
   5   8   4        3.46       28.99     10.89 o 
   6   8   4       47.65       58.94     19.99 o 
  -8   9   4      304.03      256.36     17.24 o 
  -7   9   4       13.49       19.37      9.72 o 
  -6   9   4       35.36       44.21      9.11 o 
  -5   9   4      211.33      205.48      8.96 o 
  -4   9   4      225.08      205.83      8.16 o 
  -3   9   4      555.93      610.91     11.79 o 
  -2   9   4      912.25      854.83     20.45 o 
  -1   9   4      179.57      183.50      7.00 o 
   0   9   4      197.99      173.52      7.61 o 
   1   9   4       60.73       50.42      5.30 o 
   2   9   4      659.91      571.96     13.06 o 
   3   9   4     1009.72      886.24     18.31 o 
   4   9   4       93.07      137.13      8.58 o 
   5   9   4       17.99       15.14     10.67 o 
   6   9   4      156.95      133.29     24.43 o 
  -8  10   4       14.57       38.19     11.50 o 
  -7  10   4       39.21       60.32     10.41 o 
  -6  10   4      360.49      348.79     12.20 o 
  -5  10   4      114.99      118.77      7.04 o 
  -4  10   4       24.79       36.25      4.58 o 
  -3  10   4      187.06      180.64      6.08 o 
  -2  10   4      941.18      941.59     19.24 o 
  -1  10   4      146.96      164.62      6.33 o 
   0  10   4       60.61       73.91      5.25 o 
   1  10   4      224.30      219.78      7.61 o 
   2  10   4      117.15      119.95      6.40 o 
   3  10   4      492.58      492.26     12.44 o 
   4  10   4      575.66      497.70     16.42 o 
   5  10   4       58.62       39.75     11.07 o 
   6  10   4      195.49      190.62     18.96 o 
  -8  11   4      106.78      116.50     13.10 o 
  -7  11   4      208.91      216.25     13.35 o 
  -6  11   4      150.79      170.34      9.89 o 
  -5  11   4       75.49       57.39      6.13 o 
  -4  11   4       78.77       81.73      7.42 o 
  -3  11   4      375.19      351.91     10.88 o 
  -2  11   4       97.43       96.03      5.29 o 
  -1  11   4      683.28      707.05     15.21 o 
   0  11   4      531.66      548.18     12.97 o 
   1  11   4        4.79        1.95      4.39 o 
   2  11   4      692.68      639.81     14.12 o 
   3  11   4      124.02      132.82      7.21 o 
   4  11   4      614.43      574.28     17.80 o 
   5  11   4       27.91       41.51     11.23 o 
   6  11   4       16.35       48.17     29.36 o 
  -8  12   4       59.96       61.19     12.18 o 
  -7  12   4      161.14      198.56     20.11 o 
  -6  12   4      221.16      211.43     12.97 o 
  -5  12   4       15.48        6.46      5.62 o 
  -4  12   4      121.23      101.98      6.35 o 
  -3  12   4      182.98      182.62      7.94 o 
  -2  12   4      197.01      183.60      7.71 o 
  -1  12   4       81.57       75.74      5.22 o 
   0  12   4       15.16       14.05      4.55 o 
   1  12   4       49.06       46.41      4.84 o 
   2  12   4      211.42      202.27      7.83 o 
   3  12   4      474.67      404.88     14.34 o 
   4  12   4      410.21      387.41     14.61 o 
   5  12   4       57.56       71.34     10.12 o 
  -8  13   4        6.10        4.29     12.45 o 
  -7  13   4       95.41       99.92     11.43 o 
  -6  13   4      375.77      323.98     10.76 o 
  -5  13   4       88.81       96.59      7.29 o 
  -4  13   4       70.61       83.17      7.27 o 
  -3  13   4       66.25       57.93      4.69 o 
  -2  13   4      675.65      636.57     15.70 o 
  -1  13   4      799.92      795.62     16.89 o 
   0  13   4      418.49      406.48     10.77 o 
   1  13   4      167.50      159.41      7.75 o 
   2  13   4      163.18      172.88      7.23 o 
   3  13   4      137.48      156.17      9.92 o 
   4  13   4      171.54      176.19     11.09 o 
   5  13   4       37.74       28.69      9.44 o 
  -8  14   4       23.97       27.82     13.29 o 
  -7  14   4      202.86      181.89     15.18 o 
  -6  14   4       18.63       40.00      7.05 o 
  -5  14   4      502.18      445.30     12.96 o 
  -4  14   4      799.30      750.36     19.31 o 
  -3  14   4      283.47      272.66      8.35 o 
  -2  14   4      558.10      557.92     13.07 o 
  -1  14   4      460.58      472.78     11.74 o 
   0  14   4      121.46      147.58      6.69 o 
   1  14   4      191.12      200.80      8.05 o 
   2  14   4      118.11      126.13      6.54 o 
   3  14   4       28.17       35.04      8.11 o 
   4  14   4       30.82       38.69      8.75 o 
   5  14   4       11.54        5.76      9.28 o 
  -8  15   4       93.34       79.89     14.52 o 
  -7  15   4      214.08      238.30     16.60 o 
  -6  15   4      157.54      151.72      8.77 o 
  -5  15   4       12.95       22.80      6.34 o 
  -4  15   4      406.82      374.73     14.21 o 
  -3  15   4       43.15       38.48      5.86 o 
  -2  15   4      424.97      412.27     10.04 o 
  -1  15   4      844.45      884.12     18.52 o 
   0  15   4       10.77       16.12      4.84 o 
   1  15   4      724.69      629.55     14.87 o 
   2  15   4        1.46        4.54      7.00 o 
   3  15   4      173.13      170.41     10.48 o 
   4  15   4       43.11       38.44      8.91 o 
   5  15   4        8.23        3.59      9.36 o 
  -8  16   4       12.38       28.80     13.53 o 
  -7  16   4      208.22      183.07     15.42 o 
  -6  16   4      102.39       95.49      9.32 o 
  -5  16   4       97.62       87.56      7.95 o 
  -4  16   4      220.30      217.33     11.60 o 
  -3  16   4       79.34       86.31      5.56 o 
  -2  16   4      723.66      683.99     14.06 o 
  -1  16   4      144.21      150.17      7.64 o 
   0  16   4      389.92      330.74      9.88 o 
   1  16   4      448.57      401.04     11.42 o 
   2  16   4      168.91      162.49      9.78 o 
   3  16   4       70.65       70.58      8.81 o 
   4  16   4      170.46      170.19     12.00 o 
   5  16   4       29.69       18.31      9.98 o 
  -8  17   4       65.91       76.22     14.70 o 
  -7  17   4       18.15       16.33     12.31 o 
  -6  17   4       76.65       61.96      8.80 o 
  -5  17   4      101.87      111.26      8.61 o 
  -4  17   4      160.99      166.02     10.27 o 
  -3  17   4       76.28       86.20      9.66 o 
  -2  17   4       81.88      104.77      5.87 o 
  -1  17   4      900.40      885.03     20.43 o 
   0  17   4      232.06      212.42      8.02 o 
   1  17   4      155.68      123.35      8.80 o 
   2  17   4      612.49      520.05     16.15 o 
   3  17   4       64.53       56.55      8.76 o 
   4  17   4       89.30       73.75      9.82 o 
   5  17   4       56.45       62.90     10.73 o 
  -8  18   4      275.45      214.00     18.25 o 
  -7  18   4       16.08       20.69     12.26 o 
  -6  18   4      156.93      134.88     10.26 o 
  -5  18   4       55.21       42.82     10.78 o 
  -4  18   4      319.61      285.83     13.05 o 
  -3  18   4      122.23      118.79      6.92 o 
  -2  18   4      224.31      220.61      7.87 o 
  -1  18   4      183.59      186.39      7.65 o 
   0  18   4     1319.10     1124.67     23.09 o 
   1  18   4       18.96       12.97      7.09 o 
   2  18   4      194.57      183.55     10.35 o 
   3  18   4      110.11       97.83      9.54 o 
   4  18   4      123.66      124.36     10.92 o 
   5  18   4      102.63       94.84     11.38 o 
  -7  19   4      175.75      144.71     15.25 o 
  -6  19   4      102.97      106.57     11.14 o 
  -5  19   4      348.50      290.25     18.66 o 
  -4  19   4      602.87      555.08     18.08 o 
  -3  19   4      117.80      131.27     11.01 o 
  -2  19   4      760.79      699.74     14.75 o 
  -1  19   4      129.59      149.35      6.65 o 
   0  19   4      573.33      493.39     14.95 o 
   1  19   4      135.57      117.33      8.91 o 
   2  19   4      318.56      279.89     12.41 o 
   3  19   4      123.81      118.11     10.11 o 
   4  19   4      105.51      105.63     10.64 o 
   5  19   4       48.51       39.47     10.44 o 
  -7  20   4        7.17        3.85     12.63 o 
  -6  20   4      221.82      192.83     13.24 o 
  -5  20   4      148.40      134.71     22.22 o 
  -4  20   4       68.66       77.37      8.84 o 
  -3  20   4        6.33        4.16      5.24 o 
  -2  20   4      260.89      259.38      8.71 o 
  -1  20   4      171.95      169.15      7.05 o 
   0  20   4      195.57      192.64      9.55 o 
   1  20   4      506.37      438.95     14.59 o 
   2  20   4       46.76       54.59      8.46 o 
   3  20   4       78.23       76.47      9.58 o 
   4  20   4       90.95       91.66     10.58 o 
   5  20   4       12.67       11.80     10.46 o 
  -7  21   4       19.94       12.91     12.73 o 
  -6  21   4      236.93      217.74     21.61 o 
  -5  21   4      243.80      208.95     15.29 o 
  -4  21   4      145.29      123.14     13.13 o 
  -3  21   4       85.90      104.81      6.71 o 
  -2  21   4      416.79      380.35     10.42 o 
  -1  21   4      473.63      454.57     11.31 o 
   0  21   4     1377.91     1191.50     31.61 o 
   1  21   4       57.63       70.39      8.26 o 
   2  21   4      265.50      232.28     11.60 o 
   3  21   4       64.65       73.39      9.64 o 
   4  21   4       25.94       45.48      9.93 o 
  -7  22   4        3.76        4.81     15.22 o 
  -6  22   4      314.79      288.44     18.19 o 
  -5  22   4      128.91      123.81     13.64 o 
  -4  22   4       65.72       58.02     11.96 o 
  -3  22   4        1.91       -2.27      6.69 o 
  -2  22   4      891.50      779.01     16.19 o 
  -1  22   4      461.97      452.97     12.86 o 
   0  22   4       35.44       38.83      8.45 o 
   1  22   4      516.86      484.53     15.58 o 
   2  22   4       14.45       15.32      7.93 o 
   3  22   4       84.77       89.55      9.91 o 
   4  22   4       17.55       18.82      9.63 o 
  -7  23   4      103.53       95.59     18.07 o 
  -6  23   4      128.83      127.33     14.44 o 
  -5  23   4      108.96      115.82     13.61 o 
  -4  23   4      180.49      168.12     27.99 o 
  -3  23   4      347.88      339.81     19.36 o 
  -2  23   4       68.93       95.41      6.48 o 
  -1  23   4      140.42      160.10      8.33 o 
   0  23   4      162.42      163.76      8.66 o 
   1  23   4      248.40      248.95     11.73 o 
   2  23   4       20.33       30.19      8.41 o 
   3  23   4        0.66      -11.41      8.58 o 
   4  23   4        2.59        6.51      9.80 o 
  -7  24   4       94.43      121.17     23.41 o 
  -6  24   4       32.74       34.36     12.72 o 
  -5  24   4       10.59       25.72     11.52 o 
  -4  24   4      261.46      250.19     16.94 o 
  -3  24   4      334.10      288.89     18.19 o 
  -2  24   4      259.69      244.61      8.83 o 
  -1  24   4      114.75      125.91      7.92 o 
   0  24   4       85.31       92.00     10.05 o 
   1  24   4       88.72       93.99      8.23 o 
   2  24   4      112.36      102.05     10.44 o 
   3  24   4      121.78      137.35     11.22 o 
   4  24   4       32.62       31.08     10.51 o 
  -7  25   4       14.14        6.75     11.15 o 
  -6  25   4       10.69       13.73     12.57 o 
  -5  25   4       60.43       74.02     13.27 o 
  -4  25   4       80.58       67.42     12.94 o 
  -3  25   4       67.74       62.68     16.05 o 
  -2  25   4       29.35       46.69      8.86 o 
  -1  25   4      382.16      317.08     11.01 o 
   0  25   4      112.17      122.27      8.21 o 
   1  25   4       55.18       52.55      7.77 o 
   2  25   4      130.47      133.80     11.60 o 
   3  25   4       98.48       97.88     10.62 o 
   4  25   4       24.26       28.46     10.58 o 
  -6  26   4        6.12       -5.43     30.69 o 
  -5  26   4       62.34       92.25     14.08 o 
  -4  26   4      257.64      249.88     17.55 o 
  -3  26   4      218.33      249.00     17.49 o 
  -2  26   4     1019.10      941.25     23.50 o 
  -1  26   4       34.71       38.36      8.34 o 
   0  26   4       80.44       85.54      7.79 o 
   1  26   4       75.99       84.08      9.29 o 
   2  26   4       11.42       12.12      7.86 o 
   3  26   4       78.15       69.35      9.21 o 
   4  26   4       30.09       12.83     10.46 o 
  -6  27   4       55.34       40.12     14.07 o 
  -5  27   4       48.44       48.53     16.84 o 
  -4  27   4      232.23      246.73     17.64 o 
  -3  27   4       52.73       57.28     15.09 o 
  -2  27   4      683.48      672.89     18.91 o 
  -1  27   4      153.82      139.59     15.37 o 
   0  27   4        3.69        4.76      6.79 o 
   1  27   4       54.56       46.49     10.27 o 
   2  27   4       81.71       95.76      9.12 o 
   3  27   4      105.80      112.99     10.07 o 
  -6  28   4       10.00       32.64     18.99 o 
  -5  28   4       11.19       14.40     12.89 o 
  -4  28   4      357.27      355.45     20.86 o 
  -3  28   4       30.78       60.02     14.02 o 
  -2  28   4      172.46      204.31     17.76 o 
  -1  28   4       42.36       32.65     12.48 o 
   0  28   4       43.82       34.22      7.32 o 
   1  28   4        4.84       12.18      8.26 o 
   2  28   4      117.53      131.97     10.92 o 
   3  28   4       10.50       11.08      8.66 o 
  -6  29   4       24.15       21.73     14.16 o 
  -5  29   4       70.38       54.42     14.35 o 
  -4  29   4      140.85      175.43     19.48 o 
  -3  29   4      130.77      183.06     16.98 o 
  -2  29   4      110.34      119.42     14.72 o 
  -1  29   4        1.49        6.86      8.76 o 
   0  29   4        4.20       15.14      7.24 o 
   1  29   4       12.67       25.05      7.75 o 
   2  29   4       94.88      126.04      9.79 o 
   3  29   4       26.12       25.11      8.98 o 
  -5  30   4      131.66      129.19     16.83 o 
  -4  30   4        2.73      -19.02     13.04 o 
  -3  30   4      109.13      149.97     20.69 o 
  -2  30   4       85.83      108.34      9.91 o 
  -1  30   4      150.62      147.38     12.67 o 
   0  30   4      132.09      141.36     12.41 o 
   1  30   4       51.71       52.19      8.41 o 
   2  30   4       71.70       84.99      9.32 o 
   3  30   4       50.72       47.18      9.65 o 
  -5  31   4        6.08        3.30     14.86 o 
  -4  31   4      123.30       99.17     23.76 o 
  -3  31   4       22.81       13.58     13.98 o 
  -2  31   4       72.01      111.66     10.29 o 
  -1  31   4       84.14      101.04     15.87 o 
   0  31   4      147.98      185.37     14.01 o 
   1  31   4       16.99       22.62      8.29 o 
   2  31   4        0.69        7.38      7.16 o 
  -5  32   4       22.43       11.08     14.80 o 
  -4  32   4       14.85       36.67     15.25 o 
  -3  32   4       17.96      -17.49     13.91 o 
  -2  32   4       18.30       15.45     14.71 o 
  -1  32   4       41.14       38.86     13.73 o 
   0  32   4       33.37       38.82     17.95 o 
   1  32   4       62.74       67.93     12.28 o 
   2  32   4       88.16       65.54     11.55 o 
  -4  33   4       18.36       25.59     15.25 o 
  -3  33   4       60.29       45.16     15.79 o 
  -2  33   4        2.28       -2.89     14.87 o 
  -1  33   4        0.83       -7.40      8.57 o 
   0  33   4       47.46       52.49     11.83 o 
   1  33   4       16.86       39.22     11.85 o 
  -4  34   4        1.61       -4.90     14.98 o 
  -3  34   4        0.01       28.97     15.81 o 
  -2  34   4       62.35       55.63     16.73 o 
  -1  34   4       52.90       39.77      9.11 o 
   0  34   4       39.69       52.61     14.24 o 
   1  34   4      149.57      168.25     16.45 o 
  -3  35   4        4.75      -12.94     15.57 o 
  -2  35   4       84.00      102.56     17.92 o 
  -1  35   4        2.24        6.57     11.38 o 
   0  35   4       96.58      117.71     13.49 o 
  -2  36   4       27.25       42.54     17.29 o 
  -1  36   4       60.18       53.69     14.23 o 
  -9   0   5       39.10        7.55     20.10 o 
  -8   0   5      136.93      161.40     18.57 o 
  -7   0   5       24.39       44.92     18.77 o 
  -6   0   5      259.48      285.19     35.14 o 
  -5   0   5      221.72      261.65     17.47 o 
  -4   0   5      110.32      140.64      9.42 o 
  -3   0   5      105.40      413.87     25.68 o 
  -2   0   5      327.72      375.33     18.46 o 
  -1   0   5      984.92     1206.45     31.50 o 
   0   0   5      495.77      500.68     24.08 o 
   1   0   5      272.75      274.38     16.09 o 
   3   0   5        1.27       19.84     10.77 o 
   4   0   5        6.46       20.53     15.93 o 
   5   0   5       29.02        5.20     13.14 o 
  -9   1   5        1.18       29.13     12.29 o 
  -8   1   5       30.22       51.96     11.09 o 
  -7   1   5       14.08       32.63      9.77 o 
  -6   1   5       78.48      107.58     10.26 o 
  -5   1   5      250.01      307.93     15.63 o 
  -4   1   5     1041.53     1134.73     60.21 o 
  -3   1   5      920.22     1012.33     27.28 o 
  -2   1   5      326.47      417.97     11.15 o 
  -1   1   5     1575.51     1961.44     38.20 o 
   0   1   5      432.55      469.62     20.10 o 
   1   1   5       30.42       35.74      6.50 o 
   2   1   5      823.05      774.20     38.60 o 
   3   1   5      353.87      316.00     16.43 o 
   4   1   5       92.66       92.02      9.57 o 
   5   1   5        4.07        9.12      9.23 o 
  -9   2   5       14.63       33.62     12.47 o 
  -8   2   5       15.01       46.17     17.90 o 
  -7   2   5       15.27       17.26      9.54 o 
  -6   2   5      354.42      329.15     16.19 o 
  -5   2   5      333.29      365.83     13.20 o 
  -4   2   5        4.71       40.81     15.54 o 
  -3   2   5      686.31      703.07     24.79 o 
  -2   2   5      441.67      466.78     11.56 o 
  -1   2   5       43.11       60.04      6.72 o 
   0   2   5      316.02      388.96     25.97 o 
   1   2   5       67.59       77.53      7.29 o 
   2   2   5      551.36      571.09     31.91 o 
   3   2   5       14.60       32.19      9.14 o 
   4   2   5      138.45      155.59     10.61 o 
   5   2   5       28.31       17.15      8.38 o 
  -9   3   5       47.30       34.93     12.40 o 
  -8   3   5       69.47      100.96     14.20 o 
  -7   3   5        4.29       21.35      9.73 o 
  -6   3   5      113.96      142.32     11.82 o 
  -5   3   5       19.45       45.05     11.51 o 
  -4   3   5        0.56       11.23      8.74 o 
  -3   3   5       88.11      115.98      6.31 o 
  -2   3   5       27.54       37.81      5.47 o 
  -1   3   5       83.86       98.05      8.04 o 
   0   3   5      168.40      223.87     15.79 o 
   1   3   5      289.58      271.69     10.85 o 
   2   3   5      348.00      380.99     36.10 o 
   3   3   5      206.61      214.26     14.33 o 
   4   3   5      155.46      178.46     11.16 o 
   5   3   5       25.43       19.55     11.21 o 
  -9   4   5      157.95      155.76     14.59 o 
  -8   4   5      312.13      301.62     15.86 o 
  -7   4   5      209.92      218.70     13.29 o 
  -6   4   5      110.99      121.98     10.49 o 
  -5   4   5       86.36       95.61      6.96 o 
  -4   4   5       32.57       55.54      7.08 o 
  -3   4   5      102.83      114.76      5.70 o 
  -2   4   5       93.82      119.97      5.50 o 
  -1   4   5       48.55       48.03      5.59 o 
   0   4   5      264.75      289.42     16.84 o 
   1   4   5      988.88      915.48     22.77 o 
   2   4   5      486.69      472.52     60.57 o 
   3   4   5       80.57       98.59     18.65 o 
   4   4   5       75.05      108.09     10.39 o 
   5   4   5       20.78        6.09      8.23 o 
  -8   5   5       80.51      123.51     12.66 o 
  -7   5   5       78.46      100.14     11.19 o 
  -6   5   5       48.78       51.76      9.27 o 
  -5   5   5      932.57      762.86     17.70 o 
  -4   5   5      272.34      252.30      9.94 o 
  -3   5   5      225.22      219.86      7.75 o 
  -2   5   5      276.11      279.68      7.87 o 
  -1   5   5      312.26      314.65     10.63 o 
   0   5   5      209.28      226.95      8.54 o 
   1   5   5       56.51       95.01     18.21 o 
   2   5   5        2.41       -3.06      9.74 o 
   3   5   5       10.72       48.92     12.30 o 
   4   5   5      343.73      299.22     11.86 o 
   5   5   5       16.81       14.40     10.93 o 
  -8   6   5      186.22      157.13     13.23 o 
  -7   6   5        5.29       13.24      9.59 o 
  -6   6   5        9.44        2.51      8.40 o 
  -5   6   5      173.97      193.94      9.59 o 
  -4   6   5      139.78      189.78      8.32 o 
  -3   6   5       77.35       67.67      5.20 o 
  -2   6   5      145.04      146.89      5.92 o 
  -1   6   5      233.00      245.41      9.66 o 
   0   6   5       12.98       13.49      5.94 o 
   1   6   5      532.83      498.54     14.91 o 
   2   6   5      123.45      145.51     18.84 o 
   3   6   5      322.05      290.56     12.48 o 
   4   6   5       20.18       54.23     13.86 o 
   5   6   5       18.36       21.80     11.41 o 
  -8   7   5       98.34      104.73     12.36 o 
  -7   7   5      198.70      159.05     12.17 o 
  -6   7   5      260.89      262.53     13.17 o 
  -5   7   5      223.04      232.76     11.10 o 
  -4   7   5       34.72       39.58      5.38 o 
  -3   7   5      493.44      434.18     10.65 o 
  -2   7   5       56.75       82.63      4.70 o 
  -1   7   5      432.83      394.77     12.20 o 
   0   7   5      500.15      466.01     14.03 o 
   1   7   5      971.30      913.24     22.80 o 
   2   7   5      720.69      631.73     17.93 o 
   3   7   5      304.89      259.86     11.91 o 
   4   7   5       88.63      100.34     12.71 o 
   5   7   5       23.12       26.09     11.46 o 
  -8   8   5      170.76      168.73     13.67 o 
  -7   8   5        4.23       -7.87      9.10 o 
  -6   8   5      355.35      323.94     14.50 o 
  -5   8   5      177.63      151.11      8.07 o 
  -4   8   5       18.81       15.29      5.10 o 
  -3   8   5       50.82       63.44      5.08 o 
  -2   8   5       63.68       76.33      5.50 o 
  -1   8   5       20.43       27.86      5.73 o 
   0   8   5      384.02      368.34     12.37 o 
   1   8   5      222.36      215.36     10.07 o 
   2   8   5      181.25      195.22      9.97 o 
   3   8   5      183.32      195.00     12.49 o 
   4   8   5      322.15      269.96     15.32 o 
   5   8   5       23.70       14.97     11.45 o 
  -8   9   5      327.18      269.82     15.55 o 
  -7   9   5       28.19       28.96      9.90 o 
  -6   9   5        2.55        1.94      7.43 o 
  -5   9   5       40.36       54.10      6.78 o 
  -4   9   5       63.13       58.47      5.72 o 
  -3   9   5       78.91       96.44      7.19 o 
  -2   9   5       39.78       38.53      5.00 o 
  -1   9   5       79.15       84.48      6.73 o 
   0   9   5      231.94      236.28     10.08 o 
   1   9   5      308.92      257.83     10.99 o 
   2   9   5     1638.82     1393.06     32.78 o 
   3   9   5      210.98      223.26     10.03 o 
   4   9   5      256.46      229.04     20.16 o 
   5   9   5        0.18       -3.87     11.04 o 
  -8  10   5      136.04      141.18     13.15 o 
  -7  10   5        5.05        9.38      9.63 o 
  -6  10   5      355.90      310.70     12.46 o 
  -5  10   5      266.81      257.37     10.30 o 
  -4  10   5      165.33      187.54      7.53 o 
  -3  10   5      777.34      710.48     21.22 o 
  -2  10   5       18.48       34.22      4.96 o 
  -1  10   5      313.25      299.55     10.89 o 
   0  10   5      311.03      329.32     11.33 o 
   1  10   5        4.10       -1.31      5.62 o 
   2  10   5      856.17      810.68     19.20 o 
   3  10   5       75.04       92.25      7.88 o 
   4  10   5       11.15       40.06     10.76 o 
   5  10   5       21.79        8.21     14.88 o 
  -8  11   5      110.00      104.04     12.49 o 
  -7  11   5       83.02       73.53      9.12 o 
  -6  11   5       13.98       31.37      7.65 o 
  -5  11   5      181.08      193.42      8.02 o 
  -4  11   5      233.61      228.40      8.45 o 
  -3  11   5      209.46      229.56      9.75 o 
  -2  11   5       66.55       65.17      5.06 o 
  -1  11   5      139.44      157.78      7.15 o 
   0  11   5      347.26      322.49     11.86 o 
   1  11   5      584.77      554.51     13.19 o 
   2  11   5      262.03      264.09      9.39 o 
   3  11   5      406.09      308.66     15.68 o 
   4  11   5      130.74      114.66     13.43 o 
   5  11   5       25.29       33.06     13.20 o 
  -8  12   5       35.67       40.89     11.54 o 
  -7  12   5       51.78       35.64      8.64 o 
  -6  12   5      202.48      204.13      8.97 o 
  -5  12   5      234.85      201.75      8.28 o 
  -4  12   5     1325.93     1221.91     25.74 o 
  -3  12   5      712.43      659.48     17.42 o 
  -2  12   5       99.11      117.31      5.83 o 
  -1  12   5      180.97      172.10      6.86 o 
   0  12   5      200.30      184.32      7.99 o 
   1  12   5       52.91       48.54      5.91 o 
   2  12   5      116.85      134.45      8.93 o 
   3  12   5       66.39       69.82      9.11 o 
   4  12   5       44.93       43.24     10.96 o 
   5  12   5       39.26        6.95     11.82 o 
  -8  13   5       16.30        7.80     12.30 o 
  -7  13   5       48.35       47.80      8.82 o 
  -6  13   5       59.05       82.83      7.12 o 
  -5  13   5        1.72        2.67      6.03 o 
  -4  13   5      199.94      225.19     10.15 o 
  -3  13   5       55.16       56.79      6.42 o 
  -2  13   5      263.51      233.68      7.30 o 
  -1  13   5       90.25       74.48      5.64 o 
   0  13   5      683.79      680.52     16.03 o 
   1  13   5      421.88      402.40     11.00 o 
   2  13   5       38.73       28.02      7.93 o 
   3  13   5       74.86       72.82      9.26 o 
   4  13   5       54.04       52.62     11.20 o 
   5  13   5       79.27       71.19     13.11 o 
  -8  14   5       65.03       36.34     19.46 o 
  -7  14   5       51.44       47.96     12.66 o 
  -6  14   5      104.50       97.91      7.94 o 
  -5  14   5       62.69       73.06      7.18 o 
  -4  14   5      132.41      119.08      8.36 o 
  -3  14   5      613.70      587.77     14.39 o 
  -2  14   5      229.82      215.88      8.68 o 
  -1  14   5      108.48      109.17      6.18 o 
   0  14   5      541.08      490.70     13.10 o 
   1  14   5      297.29      253.07      9.89 o 
   2  14   5      340.14      311.79     13.24 o 
   3  14   5      111.34      105.72     12.95 o 
   4  14   5        6.57       10.99      8.99 o 
   5  14   5       10.61       14.66     13.56 o 
  -8  15   5       17.39       18.79     13.07 o 
  -7  15   5       25.80       18.11     11.42 o 
  -6  15   5       86.78       93.95      8.11 o 
  -5  15   5      385.62      328.20     11.64 o 
  -4  15   5       53.20       51.66      7.36 o 
  -3  15   5      245.56      244.03     11.31 o 
  -2  15   5      193.80      198.36      7.58 o 
  -1  15   5       71.17       82.30      8.69 o 
   0  15   5      762.17      680.98     16.11 o 
   1  15   5      202.31      216.07      9.17 o 
   2  15   5      113.70       92.11      9.24 o 
   3  15   5       13.87       19.64      8.55 o 
   4  15   5      222.76      188.52     12.27 o 
  -8  16   5       22.55       34.44     13.48 o 
  -7  16   5      119.48      101.32     13.47 o 
  -6  16   5      102.55      103.96      8.40 o 
  -5  16   5      216.41      210.69      9.52 o 
  -4  16   5      403.80      379.87     13.18 o 
  -3  16   5      836.09      802.42     17.46 o 
  -2  16   5      867.78      756.62     15.67 o 
  -1  16   5      293.04      247.52      8.52 o 
   0  16   5      221.22      222.93      9.06 o 
   1  16   5      153.54      159.61      9.86 o 
   2  16   5      255.62      250.56     12.04 o 
   3  16   5       29.42       19.99      8.68 o 
   4  16   5        3.69       26.83      9.49 o 
  -8  17   5       26.34       46.16     13.86 o 
  -7  17   5      320.80      308.98     18.39 o 
  -6  17   5       10.71        6.89      8.04 o 
  -5  17   5      214.64      213.74     10.55 o 
  -4  17   5       40.28       51.86      8.85 o 
  -3  17   5      418.67      373.92     11.01 o 
  -2  17   5      583.83      553.50     13.83 o 
  -1  17   5      955.44      845.17     17.17 o 
   0  17   5      227.13      224.73      9.08 o 
   1  17   5        0.43        1.14      7.22 o 
   2  17   5      197.76      188.57     11.02 o 
   3  17   5       19.42       26.11      8.84 o 
   4  17   5      206.47      159.05     12.05 o 
  -7  18   5       14.65       29.33     12.47 o 
  -6  18   5       20.31       31.51      8.32 o 
  -5  18   5      190.22      165.27     11.18 o 
  -4  18   5      656.76      629.35     19.99 o 
  -3  18   5      310.67      290.14      9.99 o 
  -2  18   5      167.84      148.49      6.99 o 
  -1  18   5       23.40       23.07      5.47 o 
   0  18   5      126.30      101.61      8.58 o 
   1  18   5       81.78       52.50      8.64 o 
   2  18   5       71.13       76.12      9.21 o 
   3  18   5      126.17      117.10     10.52 o 
   4  18   5      104.01      103.54     11.44 o 
  -7  19   5       43.00       44.25     16.18 o 
  -6  19   5       80.40       86.54     10.67 o 
  -5  19   5      148.19      141.93      9.51 o 
  -4  19   5      123.59      125.35     10.31 o 
  -3  19   5      319.06      309.33     10.32 o 
  -2  19   5      637.60      550.39     11.94 o 
  -1  19   5      243.75      232.02      8.53 o 
   0  19   5       40.09       26.43      7.43 o 
   1  19   5      287.38      235.15     12.90 o 
   2  19   5      208.97      214.40     11.91 o 
   3  19   5       63.37       78.71     10.13 o 
   4  19   5      146.17      123.79     11.90 o 
  -7  20   5      129.65      104.35     14.50 o 
  -6  20   5        3.14        8.02     14.35 o 
  -5  20   5      294.62      259.13     19.42 o 
  -4  20   5      462.59      379.61     22.11 o 
  -3  20   5      174.56      167.69      9.54 o 
  -2  20   5      186.39      212.25      7.61 o 
  -1  20   5      139.66      152.96      7.21 o 
   0  20   5      614.77      468.70     15.22 o 
   1  20   5       92.14       93.58      9.17 o 
   2  20   5       80.96       61.30      9.74 o 
   3  20   5        1.41      -11.15      8.68 o 
   4  20   5       48.29       37.29     10.56 o 
  -7  21   5       25.33       23.05     15.70 o 
  -6  21   5      220.05      174.06     12.83 o 
  -5  21   5       45.56       31.14     11.80 o 
  -4  21   5       41.71       50.20      9.23 o 
  -3  21   5      160.19      141.04     11.29 o 
  -2  21   5      240.59      246.18      8.21 o 
  -1  21   5      671.14      607.05     17.33 o 
   0  21   5        8.17        5.39      8.23 o 
   1  21   5      175.54      166.41     10.62 o 
   2  21   5      111.09       97.45     10.02 o 
   3  21   5        9.30       12.04      9.32 o 
   4  21   5       56.46       50.51     10.93 o 
  -7  22   5      102.89       57.99     22.67 o 
  -6  22   5       83.82       72.32     10.95 o 
  -5  22   5      102.85       92.13     14.64 o 
  -4  22   5       14.15       27.60     11.81 o 
  -3  22   5       93.72      111.01     10.69 o 
  -2  22   5      243.34      255.45      8.94 o 
  -1  22   5      244.62      229.49      8.72 o 
   0  22   5       12.08       13.21      7.97 o 
   1  22   5       22.69       14.74      8.10 o 
   2  22   5        9.81        3.56      8.55 o 
   3  22   5       55.01       46.11     10.08 o 
  -7  23   5       49.30       56.71     17.17 o 
  -6  23   5       42.16       49.01     10.68 o 
  -5  23   5      385.51      351.66     19.94 o 
  -4  23   5       36.78       38.40     12.31 o 
  -3  23   5      659.03      565.32     19.53 o 
  -2  23   5      110.71      122.20      7.41 o 
  -1  23   5      418.65      375.09     11.28 o 
   0  23   5       18.71       29.68      7.94 o 
   1  23   5       45.93       39.17      8.66 o 
   2  23   5       14.39        7.53     10.14 o 
   3  23   5        4.88       12.34      9.53 o 
  -6  24   5      135.97      112.85     14.79 o 
  -5  24   5      129.75      135.16     18.28 o 
  -4  24   5       27.12       36.60     15.95 o 
  -3  24   5      152.68      156.27     15.38 o 
  -2  24   5      105.86      135.82     11.92 o 
  -1  24   5      104.87      108.47      7.61 o 
   0  24   5       36.69       22.38      9.78 o 
   1  24   5       93.46      105.33     10.01 o 
   2  24   5       56.78       53.60      9.75 o 
   3  24   5        3.57        7.52      9.72 o 
  -6  25   5        3.85      -10.43     11.88 o 
  -5  25   5       90.95      105.45     14.70 o 
  -4  25   5      155.28      167.74     22.02 o 
  -3  25   5       21.50       27.65     12.82 o 
  -2  25   5      153.49      143.10      7.99 o 
  -1  25   5       27.84       48.64      7.68 o 
   0  25   5       41.47       43.12      7.37 o 
   1  25   5       24.11       32.71      8.86 o 
   2  25   5       41.31       58.22     10.02 o 
   3  25   5       96.63      104.71     11.73 o 
  -6  26   5      115.10       99.86     24.04 o 
  -5  26   5        4.85       18.31     17.46 o 
  -4  26   5       72.72      110.02     38.96 o 
  -3  26   5       26.55       14.61     12.90 o 
  -2  26   5        2.45        6.54      6.27 o 
  -1  26   5       19.08       15.79      8.97 o 
   0  26   5       98.01      104.26      9.92 o 
   1  26   5        9.41        5.44      7.81 o 
   2  26   5       19.37        7.41      9.32 o 
   3  26   5        9.02        6.34     10.31 o 
  -6  27   5      281.83      288.24     20.17 o 
  -5  27   5       21.64       29.51     12.98 o 
  -4  27   5      150.32      138.63     31.89 o 
  -3  27   5      116.95      124.39     15.76 o 
  -2  27   5        9.80        4.91      8.13 o 
  -1  27   5       21.81       20.09      6.63 o 
   0  27   5      213.01      271.07     11.32 o 
   1  27   5       25.80       29.37      8.40 o 
   2  27   5       32.64       21.63      8.82 o 
  -6  28   5      382.54      347.58     21.82 o 
  -5  28   5       25.29       21.10     13.83 o 
  -4  28   5      287.06      313.81     20.67 o 
  -3  28   5       67.53       59.00     14.65 o 
  -2  28   5       47.76       57.59      9.14 o 
  -1  28   5       65.56       68.71      7.42 o 
   0  28   5        4.11        4.59      7.50 o 
   1  28   5       34.49       45.64      9.31 o 
   2  28   5        3.75       16.83     10.88 o 
  -5  29   5       31.06       18.11     14.23 o 
  -4  29   5      464.53      458.28     29.36 o 
  -3  29   5       84.61       75.61     15.69 o 
  -2  29   5      153.92      172.00     11.15 o 
  -1  29   5       46.32       50.50      9.32 o 
   0  29   5       49.18       51.52      8.29 o 
   1  29   5       69.64       74.94      9.24 o 
   2  29   5        3.24        4.18      9.12 o 
  -5  30   5       63.02      116.64     45.30 o 
  -4  30   5      365.40      394.95     23.40 o 
  -3  30   5       79.04       88.06     24.88 o 
  -2  30   5       49.05       70.37     14.01 o 
  -1  30   5        2.51       -9.77      8.67 o 
   0  30   5       16.72        8.46      8.03 o 
   1  30   5       66.43       97.54     11.17 o 
  -4  31   5       45.79       62.20     16.29 o 
  -3  31   5       12.22        8.17     15.02 o 
  -2  31   5      103.12      130.14     17.86 o 
  -1  31   5        0.40       -3.63      9.11 o 
   0  31   5      227.37      265.19     15.71 o 
   1  31   5      179.61      172.43     12.51 o 
  -4  32   5       65.85       66.41     16.78 o 
  -3  32   5       49.63       60.97     22.41 o 
  -2  32   5       75.86       80.60     17.03 o 
  -1  32   5       19.69       23.88      9.61 o 
   0  32   5        0.75       43.99     12.62 o 
   1  32   5       72.07       79.20      9.82 o 
  -3  33   5        6.21        7.86     25.88 o 
  -2  33   5       31.29       53.31     17.45 o 
  -1  33   5       18.04       13.60      9.70 o 
   0  33   5       38.75       38.94     12.38 o 
  -3  34   5       17.53       16.73     40.68 o 
  -2  34   5       21.40       47.36     23.12 o 
  -1  34   5       27.58       19.98      9.93 o 
  -8   0   6       25.36       22.98     15.28 o 
  -7   0   6       17.72       26.20     13.76 o 
  -6   0   6      518.96      494.84     25.01 o 
  -5   0   6      802.21      783.64     24.84 o 
  -4   0   6      100.53      146.71     10.11 o 
  -3   0   6      237.22      382.40     20.51 o 
  -2   0   6        0.04        2.26      9.51 o 
  -1   0   6      890.80      929.72     40.03 o 
   0   0   6      139.49      172.36     13.77 o 
   1   0   6      155.28      182.75     14.47 o 
   2   0   6      251.02      256.53     17.28 o 
   3   0   6       14.94       10.31     11.47 o 
   4   0   6       22.76       -0.22     12.49 o 
  -8   1   6        0.02       20.57     10.65 o 
  -7   1   6       46.51       62.94     10.25 o 
  -6   1   6       83.55      155.11     19.63 o 
  -5   1   6      434.64      453.17     13.19 o 
  -4   1   6       11.09       51.81     18.75 o 
  -3   1   6      508.02      624.81     22.14 o 
  -2   1   6      466.95      486.83     16.11 o 
  -1   1   6       15.91       18.62      9.61 o 
   0   1   6       22.89       38.69      7.52 o 
   1   1   6      216.84      246.25     11.55 o 
   2   1   6       25.54       32.12      8.00 o 
   3   1   6       42.65       40.38      8.67 o 
   4   1   6        3.09        7.92      9.02 o 
  -8   2   6       53.67       54.63     11.34 o 
  -7   2   6      176.87      163.02     13.64 o 
  -6   2   6      209.98      226.72     12.21 o 
  -5   2   6       59.55       58.66     14.64 o 
  -4   2   6      109.86      181.44     12.37 o 
  -3   2   6      590.85      708.76     15.91 o 
  -2   2   6      100.70      136.92      9.77 o 
  -1   2   6      133.86      150.42     12.19 o 
   0   2   6      322.02      322.03     12.62 o 
   1   2   6      510.26      477.41     15.40 o 
   2   2   6      161.99      162.47     11.91 o 
   3   2   6       46.53       48.31      8.87 o 
   4   2   6       90.53       82.11     10.32 o 
  -8   3   6       44.32       27.94     10.73 o 
  -7   3   6       89.32       82.57     15.07 o 
  -6   3   6      347.52      406.05     17.78 o 
  -5   3   6      201.32      346.35     32.72 o 
  -4   3   6      209.01      239.90      8.97 o 
  -3   3   6      682.49      680.83     23.26 o 
  -2   3   6      494.11      506.71     17.22 o 
  -1   3   6      353.37      363.64     13.00 o 
   0   3   6     1037.42      970.06     26.10 o 
   1   3   6       20.46       68.63     18.96 o 
   2   3   6       16.62       44.54     12.97 o 
   3   3   6       98.80      107.15      9.82 o 
   4   3   6        9.19       23.63      9.30 o 
  -8   4   6       11.99       28.73     10.69 o 
  -7   4   6       94.29       88.35     10.73 o 
  -6   4   6       22.79       67.29     13.88 o 
  -5   4   6      356.24      327.93     13.34 o 
  -4   4   6      323.74      323.16     14.72 o 
  -3   4   6        1.52        8.21      5.86 o 
  -2   4   6       34.26       34.50      7.60 o 
  -1   4   6       37.66       37.90      8.09 o 
   0   4   6        4.82       17.83      9.61 o 
   1   4   6      457.25      410.54     21.86 o 
   2   4   6       62.75       76.64     10.79 o 
   3   4   6       98.89      103.56      9.85 o 
   4   4   6       55.97       50.52      9.87 o 
  -8   5   6       46.52       58.45     11.27 o 
  -7   5   6      117.85      109.02     10.97 o 
  -6   5   6       71.11       90.31      8.20 o 
  -5   5   6      181.83      193.15      8.20 o 
  -4   5   6       89.26      101.27      6.64 o 
  -3   5   6       35.53       33.79      5.49 o 
  -2   5   6       78.63       83.68      7.26 o 
  -1   5   6       77.66      100.06      7.44 o 
   0   5   6     1125.34      991.38     25.45 o 
   1   5   6       97.22      101.34     13.08 o 
   2   5   6      143.44      174.91     11.72 o 
   3   5   6       20.66       25.36      8.45 o 
   4   5   6        2.47       12.94      8.18 o 
  -8   6   6       43.35       29.17     10.75 o 
  -7   6   6      276.32      245.91     12.67 o 
  -6   6   6      166.64      156.78     10.90 o 
  -5   6   6      121.22      137.29      7.44 o 
  -4   6   6      504.30      481.57     12.71 o 
  -3   6   6       39.81       42.69      5.57 o 
  -2   6   6      226.28      217.89     10.05 o 
  -1   6   6       13.91        3.25      6.17 o 
   0   6   6      567.04      562.50     16.86 o 
   1   6   6       80.10       87.43      9.21 o 
   2   6   6      805.25      739.66     20.52 o 
   3   6   6       27.05       29.72     11.61 o 
   4   6   6       83.48       95.14     17.16 o 
  -8   7   6       44.75       37.03     11.18 o 
  -7   7   6        7.64       22.28      8.27 o 
  -6   7   6       54.21       58.84      9.22 o 
  -5   7   6      234.22      243.90      9.32 o 
  -4   7   6       58.96       62.66      6.17 o 
  -3   7   6        1.77       -7.98      5.85 o 
  -2   7   6      210.14      206.60      9.60 o 
  -1   7   6      225.41      228.53     10.14 o 
   0   7   6      845.96      709.46     19.44 o 
   1   7   6      146.33      164.86     14.86 o 
   2   7   6      116.75      134.15     13.17 o 
   3   7   6       11.53        8.70      9.49 o 
   4   7   6       66.78       80.51     12.50 o 
  -8   8   6       32.35       15.59      9.70 o 
  -7   8   6       37.15       38.71      8.66 o 
  -6   8   6       53.69       55.30      9.35 o 
  -5   8   6       41.83       33.06      6.12 o 
  -4   8   6        2.08       -3.70      5.34 o 
  -3   8   6       24.90       17.21      6.85 o 
  -2   8   6        8.51        5.50      6.51 o 
  -1   8   6     1582.71     1454.37     32.92 o 
   0   8   6      207.95      195.63     14.46 o 
   1   8   6      649.00      542.06     16.65 o 
   2   8   6       71.71       75.33      8.67 o 
   3   8   6        5.47        0.62      7.28 o 
   4   8   6       34.53       46.84     11.84 o 
  -8   9   6       32.50       14.68      9.33 o 
  -7   9   6       38.23       23.11      8.58 o 
  -6   9   6       46.01       41.64      6.94 o 
  -5   9   6      206.19      207.70      8.54 o 
  -4   9   6       16.07        3.30      4.20 o 
  -3   9   6      224.68      232.80     11.75 o 
  -2   9   6      892.66      829.24     21.06 o 
  -1   9   6      217.92      233.34     10.47 o 
   0   9   6      661.78      583.71     17.11 o 
   1   9   6      235.87      211.07     10.71 o 
   2   9   6       76.71       88.38      8.93 o 
   3   9   6       10.62       -6.85     11.56 o 
   4   9   6       15.51       13.77     11.27 o 
  -8  10   6        0.57       -2.71      9.09 o 
  -7  10   6       15.38        0.06      8.24 o 
  -6  10   6       94.89      105.12      8.75 o 
  -5  10   6        3.55       14.89      5.96 o 
  -4  10   6       92.80       83.87      6.97 o 
  -3  10   6      317.10      308.45     13.88 o 
  -2  10   6       54.69       68.13      7.56 o 
  -1  10   6       82.02       89.95      7.88 o 
   0  10   6     1122.79     1008.10     24.59 o 
   1  10   6      441.03      377.09     13.60 o 
   2  10   6      295.28      279.30     11.22 o 
   3  10   6        9.01        4.56     10.25 o 
   4  10   6       48.06       27.63     16.69 o 
  -8  11   6        2.81       -8.55      9.18 o 
  -7  11   6      114.96       94.55     10.59 o 
  -6  11   6      261.56      271.35     11.58 o 
  -5  11   6      866.81      759.55     16.81 o 
  -4  11   6        0.81       -3.41      5.83 o 
  -3  11   6      101.18       91.66      9.34 o 
  -2  11   6      445.86      385.80     18.56 o 
  -1  11   6       81.11       68.88      7.70 o 
   0  11   6      618.06      540.54     16.06 o 
   1  11   6       36.72       30.34      6.77 o 
   2  11   6       74.31       73.76      7.91 o 
   3  11   6       77.63       61.28     11.50 o 
   4  11   6        5.65        2.45     11.54 o 
  -8  12   6       17.92        0.92      9.22 o 
  -7  12   6       18.09       23.35      8.54 o 
  -6  12   6       72.94       71.30      8.47 o 
  -5  12   6      436.16      432.22     12.07 o 
  -4  12   6      103.02       89.23      8.22 o 
  -3  12   6      281.44      261.54     11.31 o 
  -2  12   6        7.21        2.39      5.99 o 
  -1  12   6      446.78      363.92     12.94 o 
   0  12   6      356.65      294.40     12.26 o 
   1  12   6      139.21      112.53      8.01 o 
   2  12   6       31.03       30.12     10.30 o 
   3  12   6       90.34       88.54     13.46 o 
   4  12   6      114.72      111.46     13.98 o 
  -8  13   6       20.18       25.27     11.39 o 
  -7  13   6       43.33       37.50      8.74 o 
  -6  13   6      211.94      178.89     10.12 o 
  -5  13   6      300.59      275.16     10.96 o 
  -4  13   6      165.49      169.43      9.45 o 
  -3  13   6      132.37      137.60      9.09 o 
  -2  13   6      618.64      570.77     14.92 o 
  -1  13   6      124.70      106.82      7.59 o 
   0  13   6      209.40      203.93     10.30 o 
   1  13   6      138.26      149.38      9.89 o 
   2  13   6      184.58      180.30     15.12 o 
   3  13   6       62.45       67.69     11.83 o 
   4  13   6       24.47       28.74     14.47 o 
  -8  14   6       67.31       48.17     13.90 o 
  -7  14   6       56.36       44.46      9.99 o 
  -6  14   6       75.63       86.29      8.04 o 
  -5  14   6      122.85      127.24      9.25 o 
  -4  14   6      569.23      518.69     15.67 o 
  -3  14   6       65.36       66.32      7.58 o 
  -2  14   6      493.43      463.51     13.29 o 
  -1  14   6      379.94      380.96     12.08 o 
   0  14   6       39.56       33.77      7.38 o 
   1  14   6       89.95      102.14     11.12 o 
   2  14   6        4.07        7.21      9.86 o 
   3  14   6      109.51      113.17     12.84 o 
   4  14   6       93.23      110.21     14.79 o 
  -8  15   6       12.00       14.10     13.36 o 
  -7  15   6      113.30       94.52     15.28 o 
  -6  15   6       93.56      108.85      8.59 o 
  -5  15   6      171.91      165.89      9.91 o 
  -4  15   6      626.15      596.84     19.83 o 
  -3  15   6      118.72      131.95      9.08 o 
  -2  15   6      991.01      958.55     21.51 o 
  -1  15   6      112.62      131.50      7.11 o 
   0  15   6      381.96      365.34     11.85 o 
   1  15   6       16.33        6.26      8.05 o 
   2  15   6       15.11       22.17     10.16 o 
   3  15   6        6.42        3.30     13.75 o 
   4  15   6      229.36      231.59     16.56 o 
  -7  16   6       59.62       52.54     12.58 o 
  -6  16   6      232.72      242.54     10.77 o 
  -5  16   6      145.42      150.69      9.59 o 
  -4  16   6      509.38      458.02     17.81 o 
  -3  16   6       93.85       94.32      8.12 o 
  -2  16   6      172.63      163.89      8.59 o 
  -1  16   6      231.85      227.99      8.57 o 
   0  16   6      194.82      187.70      8.94 o 
   1  16   6       69.78       70.81      9.11 o 
   2  16   6      232.08      226.61     12.53 o 
   3  16   6       93.08       80.26     13.69 o 
  -7  17   6       71.89       78.05     14.73 o 
  -6  17   6      370.29      343.27     13.62 o 
  -5  17   6      220.21      254.31     11.74 o 
  -4  17   6      280.08      267.48     13.69 o 
  -3  17   6       46.19       34.94      6.70 o 
  -2  17   6       96.85       95.86      6.70 o 
  -1  17   6       44.59       42.62      6.11 o 
   0  17   6        2.45        0.23      7.61 o 
   1  17   6        8.92       16.63      8.15 o 
   2  17   6        8.05       21.55      8.83 o 
   3  17   6       59.09       71.62     17.76 o 
  -7  18   6      171.85      146.70     17.12 o 
  -6  18   6       73.52       66.00     10.32 o 
  -5  18   6       30.20       34.47      7.95 o 
  -4  18   6      318.01      293.34     14.46 o 
  -3  18   6      153.08      147.54      8.37 o 
  -2  18   6       38.40       35.66      5.95 o 
  -1  18   6       80.15       90.67      6.73 o 
   0  18   6       30.95       28.55      8.18 o 
   1  18   6       24.91       11.56      8.61 o 
   2  18   6       74.68       79.76      9.99 o 
   3  18   6        4.67       -0.09      9.52 o 
  -7  19   6       28.22       28.42     15.40 o 
  -6  19   6      338.04      331.27     16.13 o 
  -5  19   6       62.47       79.55      8.86 o 
  -4  19   6       28.07       31.58      9.41 o 
  -3  19   6      921.72      822.13     18.95 o 
  -2  19   6      160.94      131.74      7.32 o 
  -1  19   6      326.73      299.65     11.43 o 
   0  19   6        2.08        7.65      7.80 o 
   1  19   6       79.43       57.84      9.28 o 
   2  19   6       33.63       40.45      9.58 o 
   3  19   6       79.14       60.25     14.98 o 
  -7  20   6      191.43      183.35     32.53 o 
  -6  20   6       91.24       83.84     11.04 o 
  -5  20   6       85.87       62.86     10.64 o 
  -4  20   6       23.54       23.35      9.34 o 
  -3  20   6      242.83      249.33     11.58 o 
  -2  20   6      153.36      161.74     10.10 o 
  -1  20   6      197.21      175.96      9.37 o 
   0  20   6       46.99       50.86      8.59 o 
   1  20   6       25.92       28.69      8.92 o 
   2  20   6       10.47        9.32      9.15 o 
   3  20   6        5.24       -2.80      9.81 o 
  -7  21   6       74.34       85.42     17.11 o 
  -6  21   6       29.26       23.57     12.25 o 
  -5  21   6       96.52       80.14     13.38 o 
  -4  21   6       41.79       42.09     10.57 o 
  -3  21   6      105.98      128.99      9.52 o 
  -2  21   6      339.17      274.79     10.38 o 
  -1  21   6       20.74       28.26      7.28 o 
   0  21   6      147.42      167.62     10.68 o 
   1  21   6       78.68       83.43      9.90 o 
   2  21   6       17.21       14.14     12.49 o 
   3  21   6       12.19       14.68     10.31 o 
  -7  22   6      170.42      164.06     21.30 o 
  -6  22   6       49.78       29.79     10.51 o 
  -5  22   6       45.83       62.41     13.52 o 
  -4  22   6       18.18       13.60      9.43 o 
  -3  22   6       76.34       65.36      8.55 o 
  -2  22   6       29.65       13.12      7.77 o 
  -1  22   6       96.01       93.11      8.45 o 
   0  22   6       18.41       13.69      8.38 o 
   1  22   6       45.43       42.26      9.34 o 
   2  22   6       29.59       23.83      9.85 o 
  -6  23   6       24.33       12.19     10.31 o 
  -5  23   6       66.32       68.84     13.88 o 
  -4  23   6       87.31       84.47     17.56 o 
  -3  23   6        6.97        2.16     10.63 o 
  -2  23   6       16.32       24.76      6.65 o 
  -1  23   6        2.51        2.60      7.07 o 
   0  23   6      162.43      162.09     10.81 o 
   1  23   6        3.02        8.58      8.89 o 
   2  23   6       47.18       46.73     10.30 o 
  -6  24   6       59.81       72.84     14.25 o 
  -5  24   6      115.76      106.29     15.16 o 
  -4  24   6      309.25      288.36     19.14 o 
  -3  24   6       68.11       61.58     10.75 o 
  -2  24   6       85.54       88.12      7.70 o 
  -1  24   6       56.51       74.37      7.70 o 
   0  24   6        0.90        8.98      8.42 o 
   1  24   6       43.82       39.23      9.65 o 
   2  24   6       53.61       54.28     10.72 o 
  -6  25   6       13.47       30.30     13.41 o 
  -5  25   6      330.44      308.26     20.25 o 
  -4  25   6       97.76       87.56     14.91 o 
  -3  25   6       10.08        0.34     13.39 o 
  -2  25   6      105.96      112.88      8.72 o 
  -1  25   6        5.63        1.35      5.80 o 
   0  25   6       38.93       12.92      8.64 o 
   1  25   6        5.37       11.94      9.28 o 
   2  25   6      117.65      110.26     11.90 o 
  -6  26   6       46.04       51.62     14.33 o 
  -5  26   6      238.73      242.57     18.94 o 
  -4  26   6       59.22       59.12     14.46 o 
  -3  26   6       35.91       49.39     39.86 o 
  -2  26   6       76.55       92.87      8.30 o 
  -1  26   6        6.08        2.86      6.16 o 
   0  26   6       21.15        8.37      8.19 o 
   1  26   6       70.31       72.58     11.18 o 
  -5  27   6       29.15       29.61     14.24 o 
  -4  27   6       37.05       58.04     23.63 o 
  -3  27   6       13.90       35.95     14.78 o 
  -2  27   6      178.72      189.14     11.55 o 
  -1  27   6       10.37       21.64      8.61 o 
   0  27   6       44.31       55.17      9.01 o 
   1  27   6      167.02      162.77     12.36 o 
  -5  28   6      193.97      153.41     17.58 o 
  -4  28   6       80.74       83.99     42.09 o 
  -3  28   6       58.38       74.98     16.04 o 
  -2  28   6       95.45      137.08     20.29 o 
  -1  28   6       46.18       53.54      8.01 o 
   0  28   6       77.37       91.40      9.20 o 
   1  28   6      125.77      122.39     10.82 o 
  -4  29   6       99.70       97.81     21.42 o 
  -3  29   6        4.78       20.73     21.79 o 
  -2  29   6      121.57      154.82     18.32 o 
  -1  29   6       17.02        4.93      7.61 o 
   0  29   6        3.71       21.29     10.12 o 
  -4  30   6       61.45       43.73     25.04 o 
  -3  30   6        1.83       23.81     19.38 o 
  -2  30   6       32.73       32.77     16.29 o 
  -1  30   6        8.31       14.56     10.29 o 
   0  30   6      116.49      135.81     12.21 o 
  -3  31   6       67.33       63.92     17.41 o 
  -2  31   6       37.40       28.04     16.94 o 
  -1  31   6       16.12        3.53     10.11 o 
  -2  32   6        9.83       10.30     16.90 o 
  -8   0   7        0.39        6.97     16.70 o 
  -7   0   7      225.28      203.53     17.54 o 
  -6   0   7       25.82       43.98     10.09 o 
  -5   0   7      135.98      242.28     35.41 o 
  -4   0   7      307.43      358.84     15.00 o 
  -3   0   7       71.24      221.09     20.59 o 
  -2   0   7       11.55        5.76     13.59 o 
  -1   0   7      134.76      180.46     14.74 o 
   0   0   7      226.43      253.02     17.34 o 
   1   0   7        0.01       18.01     11.58 o 
   2   0   7        0.02       20.66     11.96 o 
   3   0   7       14.49       21.62     13.22 o 
  -8   1   7       14.27       34.35     10.91 o 
  -7   1   7      192.24      181.97      9.75 o 
  -6   1   7       49.66       51.96      7.40 o 
  -5   1   7      138.25      194.16      9.28 o 
  -4   1   7       17.60       38.01     12.68 o 
  -3   1   7      424.79      406.08     19.36 o 
  -2   1   7       42.96       40.90     10.56 o 
  -1   1   7      114.77      162.47     11.31 o 
   0   1   7      272.97      271.49     14.91 o 
   1   1   7       81.08       77.41      9.18 o 
   2   1   7      104.72      107.58     10.16 o 
   3   1   7       51.75       45.49      9.69 o 
  -8   2   7       69.49       99.64     12.05 o 
  -7   2   7       20.54       40.28      8.60 o 
  -6   2   7       60.32       62.61      8.73 o 
  -5   2   7      677.41      632.16     15.13 o 
  -4   2   7      403.19      440.73     12.87 o 
  -3   2   7       91.95      139.65     12.78 o 
  -2   2   7      251.28      299.58     17.27 o 
  -1   2   7      700.66      696.31     22.94 o 
   0   2   7       20.97       56.32     14.81 o 
   1   2   7       64.11       92.53      9.34 o 
   2   2   7      102.14       92.45     18.29 o 
   3   2   7        1.40       10.70      9.25 o 
  -8   3   7       77.49       97.48     10.83 o 
  -7   3   7       81.21      110.14     10.33 o 
  -6   3   7       66.64       65.35      8.25 o 
  -5   3   7       42.94       71.57      6.87 o 
  -4   3   7       24.02       62.65      9.21 o 
  -3   3   7       63.88       58.38     10.86 o 
  -2   3   7       42.61       31.24     23.02 o 
  -1   3   7       36.01       37.47     11.54 o 
   0   3   7       76.47      108.51     15.63 o 
   1   3   7      149.02      163.68     10.65 o 
   2   3   7        2.33       18.68      8.55 o 
   3   3   7       17.03       13.20     12.83 o 
  -8   4   7      186.82      172.59     11.66 o 
  -7   4   7       35.92       54.88     15.91 o 
  -6   4   7       55.66       66.04      8.29 o 
  -5   4   7       52.36       58.40      8.63 o 
  -4   4   7      448.02      414.47     18.76 o 
  -3   4   7       61.79       79.59     11.45 o 
  -2   4   7      587.24      583.60     63.54 o 
  -1   4   7      236.77      243.83     13.52 o 
   0   4   7      290.18      282.30     19.06 o 
   1   4   7      214.13      239.12     11.99 o 
   2   4   7       43.83       59.58      9.29 o 
   3   4   7       18.05       18.94      9.30 o 
  -8   5   7       63.70       76.16     10.01 o 
  -7   5   7       24.71       23.48      7.07 o 
  -6   5   7       66.26       52.95      8.84 o 
  -5   5   7      367.82      331.41     11.04 o 
  -4   5   7      162.93      173.54      9.82 o 
  -3   5   7       52.90       76.05     23.59 o 
  -2   5   7     1198.48     1017.48     29.47 o 
  -1   5   7      248.85      257.49     13.84 o 
   0   5   7      325.15      340.47     17.05 o 
   1   5   7      253.42      260.77     12.48 o 
   2   5   7      262.41      245.86     12.54 o 
   3   5   7      100.05       89.25     10.57 o 
  -8   6   7       42.71       38.60      9.63 o 
  -7   6   7      157.65      158.54     16.22 o 
  -6   6   7        4.37       10.46      6.68 o 
  -5   6   7       65.43       63.14      6.87 o 
  -4   6   7      232.66      206.44     12.28 o 
  -3   6   7      307.49      320.34     21.12 o 
  -2   6   7      927.07      813.32     25.03 o 
  -1   6   7      498.46      441.36     17.52 o 
   0   6   7      277.86      284.43     15.50 o 
   1   6   7       32.08       39.54      9.19 o 
   2   6   7      117.83      137.61     10.55 o 
   3   6   7       50.96       35.40      9.51 o 
  -8   7   7       21.25       27.06      9.46 o 
  -7   7   7       32.86       50.24     10.09 o 
  -6   7   7       24.97       28.19      7.78 o 
  -5   7   7        6.80       12.55      6.80 o 
  -4   7   7      250.03      236.28     12.92 o 
  -3   7   7      450.83      463.40     16.88 o 
  -2   7   7     1435.49     1274.18     35.01 o 
  -1   7   7       50.42       61.86     10.74 o 
   0   7   7      168.02      183.75     10.74 o 
   1   7   7       22.63       23.51      8.22 o 
   2   7   7       12.97       23.75      8.56 o 
   3   7   7       42.14       63.38     23.88 o 
  -8   8   7        1.75        9.98      9.30 o 
  -7   8   7       63.65       52.63      9.79 o 
  -6   8   7      118.03      111.77      9.01 o 
  -5   8   7       38.94       35.30      7.25 o 
  -4   8   7      188.42      219.91     12.64 o 
  -3   8   7       84.59      110.09      9.86 o 
  -2   8   7      153.85      154.61     11.25 o 
  -1   8   7       55.44       61.61      9.43 o 
   0   8   7      279.07      278.00     12.59 o 
   1   8   7       43.26       44.42     11.35 o 
   2   8   7       44.46       54.47     10.98 o 
   3   8   7       20.63       12.79     16.73 o 
  -8   9   7      176.82      136.77     11.33 o 
  -7   9   7       59.62       54.84      8.83 o 
  -6   9   7      117.64      120.87      9.27 o 
  -5   9   7       81.92       73.62      7.61 o 
  -4   9   7      157.52      169.99     13.69 o 
  -3   9   7      361.45      308.53     14.30 o 
  -2   9   7      204.40      190.97     12.08 o 
  -1   9   7      220.97      229.04     12.98 o 
   0   9   7       80.70       83.54     10.11 o 
   1   9   7        2.70       -8.26      7.67 o 
   2   9   7       35.70       37.80      9.05 o 
   3   9   7       34.97       29.75     12.08 o 
  -8  10   7        2.97        8.14      9.53 o 
  -7  10   7      211.33      185.56     11.12 o 
  -6  10   7        2.52        8.98      7.53 o 
  -5  10   7      114.82      109.46      9.48 o 
  -4  10   7      188.08      198.07     12.07 o 
  -3  10   7       94.50       84.86      9.63 o 
  -2  10   7       24.79       38.83      8.96 o 
  -1  10   7      587.99      499.20     18.59 o 
   0  10   7       40.77       31.62      9.07 o 
   1  10   7       31.79       29.22      8.22 o 
   2  10   7       41.87       31.85     11.23 o 
   3  10   7       20.99       19.76     11.93 o 
  -8  11   7       37.12       36.49      9.86 o 
  -7  11   7       60.43       74.90      9.44 o 
  -6  11   7        9.59        0.56      7.53 o 
  -5  11   7      158.05      152.69      9.95 o 
  -4  11   7      195.99      195.76     12.17 o 
  -3  11   7      400.99      352.09     15.18 o 
  -2  11   7      204.68      226.78     10.88 o 
  -1  11   7      283.46      253.32     13.74 o 
   0  11   7      129.95      140.72     11.27 o 
   1  11   7        8.44        4.60      7.11 o 
   2  11   7       42.30       38.17     11.28 o 
   3  11   7       33.33       26.42     12.29 o 
  -7  12   7      405.25      328.97     13.66 o 
  -6  12   7        6.59       14.96     13.06 o 
  -5  12   7       13.08       20.43      7.94 o 
  -4  12   7      428.48      427.89     17.10 o 
  -3  12   7       21.88       20.39      7.26 o 
  -2  12   7      662.60      584.77     17.34 o 
  -1  12   7      194.93      215.79     12.59 o 
   0  12   7       12.79       16.30      7.83 o 
   1  12   7       10.32       12.11      7.92 o 
   2  12   7        1.22       10.61     10.83 o 
   3  12   7       30.37       40.94     12.33 o 
  -7  13   7       47.30       57.25     10.35 o 
  -6  13   7      408.19      376.18     17.89 o 
  -5  13   7       30.77       33.11      8.07 o 
  -4  13   7      279.17      286.55     14.58 o 
  -3  13   7      375.52      322.14     13.59 o 
  -2  13   7      378.34      332.55     11.68 o 
  -1  13   7        5.23        4.03      7.41 o 
   0  13   7       24.58       14.97      7.90 o 
   1  13   7       50.04       34.23     10.55 o 
   2  13   7       85.89       90.41     12.45 o 
   3  13   7       35.58       39.82     12.67 o 
  -7  14   7       85.08       94.81     11.12 o 
  -6  14   7      241.17      271.82     18.87 o 
  -5  14   7      138.41      137.08      9.84 o 
  -4  14   7        0.12       -5.00      7.59 o 
  -3  14   7      166.04      181.58      9.98 o 
  -2  14   7      393.04      377.14     12.43 o 
  -1  14   7      353.45      327.14     13.24 o 
   0  14   7       20.69       16.75      7.93 o 
   1  14   7       17.56       14.57     12.41 o 
   2  14   7       62.10       66.99     12.32 o 
  -7  15   7       48.54       33.87     10.34 o 
  -6  15   7       89.07       93.16     22.96 o 
  -5  15   7       92.03       87.79      9.02 o 
  -4  15   7      380.39      384.27     14.10 o 
  -3  15   7      258.11      253.19     11.67 o 
  -2  15   7      134.02      146.77      8.74 o 
  -1  15   7       87.72       97.21     12.10 o 
   0  15   7       94.61       94.96     11.62 o 
   1  15   7       19.17      -10.00      9.69 o 
   2  15   7       98.55       96.92     12.90 o 
  -7  16   7       52.31       58.88     16.65 o 
  -6  16   7       59.80       63.52     41.54 o 
  -5  16   7        1.31        7.81      7.86 o 
  -4  16   7      443.84      401.93     14.55 o 
  -3  16   7      368.93      353.65     19.00 o 
  -2  16   7       64.93       75.82      7.84 o 
  -1  16   7       48.23       48.77      8.22 o 
   0  16   7      108.98      101.52     14.50 o 
   1  16   7        9.95        1.09     10.25 o 
   2  16   7       56.49       66.18     12.41 o 
  -7  17   7       51.60       23.30     23.92 o 
  -6  17   7      117.40      110.21     11.50 o 
  -5  17   7       77.15       74.77      8.99 o 
  -4  17   7      252.57      259.66     14.76 o 
  -3  17   7       47.62       46.18      7.96 o 
  -2  17   7        1.43       -8.42      6.55 o 
  -1  17   7      149.66      151.89      9.10 o 
   0  17   7       10.48       -0.30     10.05 o 
   1  17   7       43.23       42.64     13.12 o 
   2  17   7       56.32       53.20     12.13 o 
  -7  18   7      123.28      115.50     27.05 o 
  -6  18   7       26.24       29.64     10.26 o 
  -5  18   7       84.67       81.81      9.19 o 
  -4  18   7      181.83      182.33     10.79 o 
  -3  18   7       52.45       44.57      9.65 o 
  -2  18   7       14.61        7.10      6.93 o 
  -1  18   7       51.65       50.62      9.11 o 
   0  18   7      133.99      155.89     13.15 o 
   1  18   7      118.74      124.10     13.16 o 
   2  18   7      115.83      121.95     13.95 o 
  -7  19   7       80.45      104.38     27.13 o 
  -6  19   7        0.93       -4.65     11.75 o 
  -5  19   7      162.74      151.61     10.43 o 
  -4  19   7       23.42       14.24      8.26 o 
  -3  19   7       21.12       15.52      8.94 o 
  -2  19   7        5.66       16.18      7.10 o 
  -1  19   7       50.82       49.25      9.35 o 
   0  19   7       98.08      111.43     13.60 o 
   1  19   7       15.90       28.90     11.19 o 
   2  19   7       25.85       36.38     12.19 o 
  -6  20   7       54.46       42.48     13.30 o 
  -5  20   7      355.89      304.02     13.22 o 
  -4  20   7       13.87        7.67      8.26 o 
  -3  20   7       30.44       29.80      8.48 o 
  -2  20   7        3.51        5.27      8.37 o 
  -1  20   7      291.24      287.49     13.55 o 
   0  20   7       47.57       51.47     11.17 o 
   1  20   7       16.98       31.60     11.70 o 
   2  20   7        1.86       -3.62     11.55 o 
  -6  21   7        0.30       11.90     12.78 o 
  -5  21   7       43.94       33.63      8.67 o 
  -4  21   7       30.40       17.73      8.44 o 
  -3  21   7      187.27      202.16     11.38 o 
  -2  21   7      110.73      117.67     10.37 o 
  -1  21   7        2.83       12.18      7.65 o 
   0  21   7       19.07       23.02      9.07 o 
   1  21   7      158.14      146.71     12.12 o 
  -6  22   7      114.89       95.87     15.03 o 
  -5  22   7      160.04      135.45     20.27 o 
  -4  22   7        9.27       16.18      8.55 o 
  -3  22   7        6.29        4.50     13.44 o 
  -2  22   7        3.27       10.29      8.84 o 
  -1  22   7       28.59       28.52      8.09 o 
   0  22   7       83.14       90.14     13.11 o 
   1  22   7       58.14       65.77     10.79 o 
  -6  23   7       59.32       71.00     14.67 o 
  -5  23   7       33.64       35.70     10.89 o 
  -4  23   7        6.17       13.13      9.92 o 
  -3  23   7       52.79       63.93     11.74 o 
  -2  23   7        6.71       10.00      7.09 o 
  -1  23   7       49.30       31.34      8.30 o 
   0  23   7       58.41       67.45     10.08 o 
   1  23   7       49.33       48.41     10.84 o 
  -5  24   7       13.50       15.01     10.66 o 
  -4  24   7      356.40      367.12     22.15 o 
  -3  24   7        5.83      -22.00     14.66 o 
  -2  24   7       17.01        7.38      7.22 o 
  -1  24   7       17.77       24.39      8.34 o 
   0  24   7        3.94        6.17      9.33 o 
   1  24   7      128.51      131.69     12.23 o 
  -5  25   7       74.88       89.50     17.76 o 
  -4  25   7       24.35       29.28     18.32 o 
  -3  25   7       10.42       18.55     11.16 o 
  -2  25   7       13.72       -2.43      6.37 o 
  -1  25   7       10.75       13.86      7.80 o 
   0  25   7      111.62      103.90     11.26 o 
  -5  26   7       28.42       30.56     15.11 o 
  -4  26   7       30.79       30.95     15.08 o 
  -3  26   7       43.20       34.59     15.76 o 
  -2  26   7       45.54       45.06      9.65 o 
  -1  26   7       28.78       22.84     11.59 o 
   0  26   7       68.34       79.43     10.51 o 
  -4  27   7       18.41       27.52     19.81 o 
  -3  27   7       49.43       55.10     16.10 o 
  -2  27   7       58.42       55.48     10.81 o 
  -1  27   7       39.30       45.21      8.53 o 
  -3  28   7        2.40       -5.66     15.51 o 
  -2  28   7       12.79       44.39     17.29 o 
  -1  28   7      204.76      249.93     15.34 o 
  -7   0   8        0.06       10.49     10.64 o 
  -6   0   8       14.52       48.20     17.85 o 
  -5   0   8      138.41      167.69     21.18 o 
  -4   0   8        1.30       56.26     16.95 o 
  -3   0   8      113.34      154.22     19.93 o 
  -2   0   8       34.64       61.47     16.76 o 
  -1   0   8       45.61       29.86     12.35 o 
   0   0   8        0.82       26.39     15.66 o 
   1   0   8      241.68      278.53     19.54 o 
   2   0   8       17.29       15.95     29.77 o 
  -7   1   8        9.23       23.57      7.75 o 
  -6   1   8      193.96      206.21     13.46 o 
  -5   1   8       96.36      119.36     14.05 o 
  -4   1   8      269.80      258.61     16.83 o 
  -3   1   8      267.16      257.25     16.76 o 
  -2   1   8        7.87        7.87     10.53 o 
  -1   1   8       85.01       69.46      9.42 o 
   0   1   8      156.42      165.99     14.93 o 
   1   1   8       90.56      111.83     10.82 o 
   2   1   8       74.16       80.24     10.67 o 
  -7   2   8       31.70       45.75      7.99 o 
  -6   2   8       15.04       27.00      8.80 o 
  -5   2   8       89.25      111.84     20.44 o 
  -4   2   8       18.37       15.46     15.54 o 
  -3   2   8       43.73       31.90     11.21 o 
  -2   2   8      458.90      480.22     41.03 o 
  -1   2   8        7.68       18.29      9.45 o 
   0   2   8       64.81       87.61      9.95 o 
   1   2   8       18.80       23.02      9.37 o 
   2   2   8      115.54      110.62     11.22 o 
  -7   3   8        4.39        9.97      6.74 o 
  -6   3   8       99.59      118.16     13.17 o 
  -5   3   8      146.03      146.70     14.58 o 
  -4   3   8      103.32      129.66     13.52 o 
  -3   3   8        4.84       34.46     12.02 o 
  -2   3   8       39.96       22.62     10.92 o 
  -1   3   8       84.79       83.99     10.89 o 
   0   3   8       32.57       47.84     17.52 o 
   1   3   8       58.84       91.08     26.86 o 
   2   3   8       36.94       46.74     10.07 o 
  -7   4   8      117.09      100.03     10.86 o 
  -6   4   8      190.93      190.35     11.63 o 
  -5   4   8       62.00       84.91     12.90 o 
  -4   4   8      660.51      629.79     25.93 o 
  -3   4   8      549.60      521.28     47.22 o 
  -2   4   8      312.45      320.79     18.55 o 
  -1   4   8       55.16       52.25     13.46 o 
   0   4   8        7.95       12.80     10.47 o 
   1   4   8       46.61       54.33      9.83 o 
   2   4   8       40.99       54.24     10.31 o 
  -7   5   8      213.20      175.74     14.04 o 
  -6   5   8       79.93       81.98      9.74 o 
  -5   5   8      148.85      142.78     24.10 o 
  -4   5   8      228.87      279.10     17.66 o 
  -3   5   8      388.93      382.50     24.39 o 
  -2   5   8       71.10       89.61     12.55 o 
  -1   5   8      130.65      134.79     13.56 o 
   0   5   8      171.55      184.56     11.64 o 
   1   5   8       69.72       44.30      9.74 o 
   2   5   8       28.74       22.16     15.03 o 
  -7   6   8      228.32      207.63     14.74 o 
  -6   6   8      148.34      130.32     10.80 o 
  -5   6   8       39.14       41.54     16.64 o 
  -4   6   8      911.64      870.49     32.03 o 
  -3   6   8       76.83       81.14     12.37 o 
  -2   6   8       17.20        6.68     10.46 o 
  -1   6   8       73.99       76.28     12.62 o 
   0   6   8       24.36       21.15      8.65 o 
   1   6   8       13.30        6.03      8.95 o 
   2   6   8       38.07       33.72     10.59 o 
  -7   7   8       12.04        6.26      9.44 o 
  -6   7   8       34.40       46.40      9.48 o 
  -5   7   8      153.69      143.62     14.73 o 
  -4   7   8      498.56      487.31     22.46 o 
  -3   7   8       86.13       92.61     13.00 o 
  -2   7   8      140.13      142.06     11.85 o 
  -1   7   8      180.28      188.11     13.11 o 
   0   7   8        9.62        0.12      9.38 o 
   1   7   8       35.73       26.48      9.42 o 
   2   7   8       42.76       42.70     10.25 o 
  -7   8   8       27.85       18.90     10.41 o 
  -6   8   8       13.99       27.04      9.14 o 
  -5   8   8       24.06       33.92      9.97 o 
  -4   8   8      269.44      263.48     17.33 o 
  -3   8   8      338.95      327.65     18.50 o 
  -2   8   8      179.87      210.23     18.88 o 
  -1   8   8       66.22       64.14     10.39 o 
   0   8   8      148.93      166.69     12.61 o 
   1   8   8       10.52        8.00     13.79 o 
   2   8   8       72.99       85.33     20.73 o 
  -7   9   8      100.08       89.56     10.94 o 
  -6   9   8       27.47       28.18      9.07 o 
  -5   9   8        3.34        8.15      9.86 o 
  -4   9   8      469.52      444.62     21.51 o 
  -3   9   8       11.18       14.97     18.68 o 
  -2   9   8       50.12       72.56     10.62 o 
  -1   9   8      131.86      123.57     20.67 o 
   0   9   8       72.96       74.55     10.95 o 
   1   9   8        7.07       -2.29      8.70 o 
   2   9   8      151.35      133.62     16.24 o 
  -7  10   8       76.06       92.92     16.18 o 
  -6  10   8      190.34      199.21     13.96 o 
  -5  10   8      269.96      270.44     20.07 o 
  -4  10   8      242.32      229.89     16.51 o 
  -3  10   8        3.73        5.83     11.55 o 
  -2  10   8      241.49      266.57     14.57 o 
  -1  10   8       93.84       80.51     10.82 o 
   0  10   8      118.71      114.73     11.67 o 
   1  10   8       19.19       29.99      9.36 o 
   2  10   8      109.63      119.19     14.48 o 
  -7  11   8        4.67       18.29      9.93 o 
  -6  11   8      486.28      464.66     19.33 o 
  -5  11   8      169.56      169.79     10.89 o 
  -4  11   8        1.13        3.72     11.17 o 
  -3  11   8      190.10      202.82     16.29 o 
  -2  11   8       34.09       33.89      9.74 o 
  -1  11   8        4.87      -15.64     10.43 o 
   0  11   8       66.29       71.54     12.63 o 
   1  11   8       36.18       44.50     11.88 o 
  -7  12   8       53.10       47.51     10.55 o 
  -6  12   8       25.00       32.21     11.46 o 
  -5  12   8      122.54      116.15     10.14 o 
  -4  12   8      219.87      215.29     22.36 o 
  -3  12   8      156.54      142.45     14.08 o 
  -2  12   8       17.73        4.23     12.84 o 
  -1  12   8       12.95       15.12      9.38 o 
   0  12   8       78.69       73.51      9.56 o 
   1  12   8       24.73       12.51     11.35 o 
  -7  13   8      263.65      253.89     25.92 o 
  -6  13   8      105.69       91.68     12.16 o 
  -5  13   8       29.82       34.50      8.98 o 
  -4  13   8      410.15      358.89     16.39 o 
  -3  13   8      509.00      474.55     18.19 o 
  -2  13   8        4.45       -1.41      5.99 o 
  -1  13   8        1.72       -6.76      7.85 o 
   0  13   8        3.73        4.40      8.37 o 
   1  13   8       18.25       13.62     11.52 o 
  -7  14   8        2.80       27.63     11.86 o 
  -6  14   8        4.56       20.80     10.76 o 
  -5  14   8       76.37       76.22      9.58 o 
  -4  14   8      216.23      226.28     20.34 o 
  -3  14   8      193.31      208.39     12.72 o 
  -2  14   8      143.51      142.12     12.16 o 
  -1  14   8       40.57       62.20      9.16 o 
   0  14   8      154.01      140.81     13.79 o 
   1  14   8        0.16        1.63     11.18 o 
  -6  15   8       57.45       45.59     11.56 o 
  -5  15   8      136.72      124.01     10.46 o 
  -4  15   8      134.02      138.60     14.07 o 
  -3  15   8      423.58      388.53     16.57 o 
  -2  15   8        4.58        3.59      5.21 o 
  -1  15   8        6.81        4.99      8.19 o 
   0  15   8       66.63       66.35     11.93 o 
   1  15   8       62.97       57.24     12.31 o 
  -6  16   8       60.12       74.02     12.11 o 
  -5  16   8       71.05       68.87      9.61 o 
  -4  16   8       30.75       33.93     10.14 o 
  -3  16   8       90.33       68.16     12.53 o 
  -2  16   8       51.32       39.98     10.01 o 
  -1  16   8        6.33       -5.72     10.05 o 
   0  16   8        9.27        4.95     10.89 o 
   1  16   8       14.33       18.33     13.90 o 
  -6  17   8      174.64      149.34     13.60 o 
  -5  17   8       49.28       71.67      9.65 o 
  -4  17   8       17.75       12.71      8.81 o 
  -3  17   8       75.50       55.67     12.48 o 
  -2  17   8        3.16        2.16      7.06 o 
  -1  17   8       19.11       20.38     10.98 o 
   0  17   8       37.01       37.31     11.39 o 
   1  17   8       73.73       80.09     13.45 o 
  -6  18   8       10.77       24.36     12.78 o 
  -5  18   8      253.51      239.57     12.53 o 
  -4  18   8       18.31       13.12      8.73 o 
  -3  18   8       87.86       99.82     19.15 o 
  -2  18   8       84.14       92.77     10.91 o 
  -1  18   8       21.58       36.76     11.22 o 
   0  18   8       56.69       98.50     28.11 o 
  -6  19   8       40.63       33.83     11.71 o 
  -5  19   8      126.98      125.30     10.83 o 
  -4  19   8       11.20       22.65      9.00 o 
  -3  19   8       99.57      126.49     14.17 o 
  -2  19   8        0.32       -9.60     10.12 o 
  -1  19   8       13.27        6.91     10.84 o 
   0  19   8       90.32      107.68     22.58 o 
  -5  20   8       43.37       42.98      9.61 o 
  -4  20   8        0.32        2.40      8.82 o 
  -3  20   8      238.04      257.96     17.43 o 
  -2  20   8      149.46      147.07     15.92 o 
  -1  20   8      100.73      103.83     13.22 o 
   0  20   8      165.25      166.94     14.83 o 
  -5  21   8       21.26       19.65      9.31 o 
  -4  21   8       31.83       25.32      9.51 o 
  -3  21   8       38.04       27.72     14.29 o 
  -2  21   8       39.66       52.10     11.55 o 
  -1  21   8       10.89        6.70     13.80 o 
   0  21   8       20.45       13.12     11.36 o 
  -5  22   8       38.24       22.83     11.23 o 
  -4  22   8       66.40       62.36     10.26 o 
  -3  22   8       59.13       52.59     12.52 o 
  -2  22   8       44.07       44.14     12.56 o 
  -1  22   8      262.45      252.94     16.45 o 
  -4  23   8        4.75       17.36     11.80 o 
  -3  23   8      142.31      141.94     14.27 o 
  -2  23   8       32.89       45.91     11.84 o 
  -1  23   8      110.04      125.62     13.98 o 
  -3  24   8       22.21       17.97     12.01 o 
  -2  24   8      158.69      171.39     15.28 o 
  -7   0   9       13.02       77.40     21.53 o 
  -6   0   9      314.41      343.91     30.19 o 
  -5   0   9        6.37      181.31     23.49 o 
  -4   0   9      123.69      200.18     23.80 o 
  -3   0   9        3.43       36.41     17.23 o 
  -2   0   9       20.34       27.84     16.80 o 
  -1   0   9        2.94       -0.43     17.34 o 
   0   0   9       11.19       19.80     15.86 o 
  -7   1   9      165.55      174.58     20.08 o 
  -6   1   9       13.29      110.94     40.11 o 
  -5   1   9       19.38       98.21     42.36 o 
  -4   1   9      268.84      287.23     18.62 o 
  -3   1   9      233.69      222.76     17.17 o 
  -2   1   9        8.44       12.78     11.62 o 
  -1   1   9       16.13       23.99     15.40 o 
   0   1   9       16.32       15.94      9.74 o 
  -7   2   9      119.83      156.06     42.93 o 
  -6   2   9      426.50      421.65     23.06 o 
  -5   2   9      407.11      402.05     22.08 o 
  -4   2   9      130.21      155.88     15.50 o 
  -3   2   9        0.25       27.73     34.71 o 
  -2   2   9      132.18      131.53     14.79 o 
  -1   2   9      112.96      133.88     16.44 o 
   0   2   9      136.40      136.20     11.84 o 
  -6   3   9      230.38      210.93     26.86 o 
  -5   3   9      363.76      388.03     21.72 o 
  -4   3   9      235.87      231.65     17.42 o 
  -3   3   9      205.05      206.89     16.61 o 
  -2   3   9        5.70       -2.57     11.52 o 
  -1   3   9      142.88      168.49     13.71 o 
   0   3   9       42.11       50.00     10.45 o 
  -6   4   9       54.51       65.82     14.40 o 
  -5   4   9       52.54       93.82     16.97 o 
  -4   4   9        1.04       -6.43     11.90 o 
  -3   4   9      105.69      121.97     14.38 o 
  -2   4   9       21.19       12.85     14.37 o 
  -1   4   9       24.45       19.37     10.87 o 
   0   4   9       31.67       19.61     14.82 o 
  -6   5   9      133.87      126.39     20.69 o 
  -5   5   9      252.32      275.67     18.88 o 
  -4   5   9       78.90       88.03     13.95 o 
  -3   5   9       78.80       93.57     13.71 o 
  -2   5   9       48.86       58.26     12.79 o 
  -1   5   9       25.28       23.69     10.94 o 
   0   5   9       42.74       36.56     11.70 o 
  -6   6   9       51.12       28.33     13.51 o 
  -5   6   9        0.83       11.18     28.97 o 
  -4   6   9      189.64      209.56     16.94 o 
  -3   6   9      129.29      123.47     14.59 o 
  -2   6   9       27.09       18.28     11.98 o 
  -1   6   9       10.50        7.05     10.43 o 
   0   6   9      144.69      154.25     13.94 o 
  -6   7   9      102.88       98.51     15.19 o 
  -5   7   9      146.67      142.47     15.77 o 
  -4   7   9       68.51       75.71     13.60 o 
  -3   7   9       14.16       16.73     11.97 o 
  -2   7   9       44.76       38.13     12.49 o 
  -1   7   9       11.62        3.88     10.33 o 
   0   7   9       43.79       40.59     11.49 o 
  -6   8   9      378.88      360.40     21.40 o 
  -5   8   9       70.50       68.48     14.10 o 
  -4   8   9       24.94       23.90     12.71 o 
  -3   8   9      159.81      150.58     15.25 o 
  -2   8   9       43.66       53.73     30.07 o 
  -1   8   9       19.72       11.21     10.67 o 
   0   8   9       62.19       55.62     11.98 o 
  -6   9   9       95.34      100.61     15.31 o 
  -5   9   9      152.90      188.21     17.11 o 
  -4   9   9       34.78       19.49     12.51 o 
  -3   9   9       50.34       48.55     12.66 o 
  -2   9   9      127.11      115.72     14.58 o 
  -1   9   9       36.04       30.64     10.96 o 
   0   9   9       92.33      103.60     12.82 o 
  -6  10   9      301.03      313.92     20.64 o 
  -5  10   9       50.51       50.72     13.87 o 
  -4  10   9       18.24       19.69     12.34 o 
  -3  10   9       34.09       22.03     12.18 o 
  -2  10   9      145.01      117.54     19.07 o 
  -1  10   9       33.80       28.53     10.86 o 
   0  10   9       64.75       66.27     12.17 o 
  -6  11   9       80.78       96.73     23.14 o 
  -5  11   9       34.41       18.17     13.08 o 
  -4  11   9       61.32       62.80     13.42 o 
  -3  11   9       30.37       18.57     12.27 o 
  -2  11   9      123.10      116.05     12.75 o 
  -1  11   9       11.62       -0.94     10.45 o 
   0  11   9      177.16      181.92     19.27 o 
  -6  12   9       28.20       30.12     13.77 o 
  -5  12   9       43.44       42.60     13.69 o 
  -4  12   9       74.08       59.68     16.05 o 
  -3  12   9        1.76        0.38     11.77 o 
  -2  12   9      137.55      140.70     13.10 o 
  -1  12   9       41.84       43.92     11.25 o 
   0  12   9       60.44       78.15     14.68 o 
  -5  13   9      195.30      185.82     13.85 o 
  -4  13   9       14.09       24.88     12.49 o 
  -3  13   9       19.58        9.40     12.12 o 
  -2  13   9       13.62        5.89      8.83 o 
  -1  13   9       63.04       59.23     10.10 o 
  -5  14   9      232.94      224.14     14.54 o 
  -4  14   9       36.65       47.57     26.11 o 
  -3  14   9       60.88       84.38     34.65 o 
  -2  14   9       33.02       24.01      9.13 o 
  -1  14   9       29.13       41.77     12.38 o 
  -5  15   9      162.16      147.43     16.45 o 
  -4  15   9        9.65        8.18     12.45 o 
  -3  15   9       20.70       15.16     12.53 o 
  -2  15   9        7.56        5.70      8.97 o 
  -1  15   9       38.98       33.49     12.07 o 
  -5  16   9      135.46      137.50     13.02 o 
  -4  16   9       51.21       48.23     13.36 o 
  -3  16   9        7.89        9.48     12.45 o 
  -2  16   9        1.53       -9.28     10.08 o 
  -1  16   9      140.75      117.33     14.26 o 
  -4  17   9       26.47       17.98     12.85 o 
  -3  17   9       49.47       61.39     13.55 o 
  -2  17   9        7.16        7.76      9.30 o 
  -4  18   9       59.00       46.42     11.55 o 
  -3  18   9       36.92       39.35     13.06 o 
  -2  18   9       70.79       77.82     16.14 o 
  -5   0  10      103.77      125.79     23.33 o 
  -4   0  10      112.86      116.63     22.75 o 
  -3   0  10       67.22       26.39     18.91 o 
  -2   0  10      124.79      141.69     23.69 o 
  -5   1  10       15.52       14.24     13.81 o 
  -4   1  10       20.48       66.48     14.84 o 
  -3   1  10       58.40       42.82     13.72 o 
  -2   1  10      107.96      113.84     15.93 o 
  -5   2  10       13.37       27.66     13.90 o 
  -4   2  10      162.46      169.20     17.08 o 
  -3   2  10       40.61       62.38     14.08 o 
  -2   2  10        1.52       23.62     15.00 o 
  -4   3  10       33.41       33.34     13.84 o 
  -3   3  10       55.42       39.65     13.50 o 
  -2   3  10      178.32      210.82     18.28 o 
  -4   4  10       16.31        4.38     23.75 o 
  -3   4  10       23.24       22.38     13.27 o 
  -2   4  10      119.25      138.50     16.58 o 
  -4   5  10        2.93        4.94     13.16 o 
  -3   5  10       42.32       19.74     17.03 o 
  -4   6  10       48.11       50.33     14.17 o 
  -3   6  10        8.33        0.64     13.64 o 
  -4   7  10       28.66       30.79     13.88 o 
  -3   7  10       22.98       -4.18     17.68 o 
                                                 
